# Supplementary material for: Contrasted host specificity of gut and endosymbiont bacterial communities in alpine grasshoppers and crickets
Source: ISME Commun. 2024 Jan 10;4(1):ycad013. doi: 10.1093/ismeco/ycad013 (PMC10875604; doi:10.1093/ismeco/ycad013)
Supplement: Supp_Table_2_ENA_Submitted_metadata_ycad013 [file supp_table_2_ena_submitted_metadata_ycad013.zip › Supp_Table_2_ENA_Submitted_metadata_ycad013.csv]

sample_alias	host_scientific_name	host_sex	sample_site_ID	suborder_host	latitude	geographic_location_country	longitude	host_tax_id	collection_date	sample_title	sample_description	project_name	env_broad_scale	env_local_scale	env_medium	geo_loc_name	Elevation	scientific_name	tax_id
MEP1-A10	Phaneroptera_falcata	F	B2	Ensifera	46.26847275	Switzerland	7.032514702	396409	17.08.17	Alpine orthopteran microbiome	gut	Alpine orthopteran gut microbiomes	temperate_biome [ENVO_01001831]	digestive_tract [UBERON_0001555 ]	digestive_tract [UBERON_0001555 ]	Switzerland	743	insect metagenome	1234904
MEP1-A11	Chorthippus_biguttulus	M	B5.2	Caelifera	46.29094315	Switzerland	7.112594383	270253	15.08.17	Alpine orthopteran microbiome	gut	Alpine orthopteran gut microbiomes	temperate_biome [ENVO_01001831]	digestive_tract [UBERON_0001555 ]	digestive_tract [UBERON_0001555 ]	Switzerland	1712	insect metagenome	1234904
MEP1-A12	Chorthippus_parallelus	F	B6	Caelifera	46.26808856	Switzerland	7.107608205	37639	21.08.17	Alpine orthopteran microbiome	gut	Alpine orthopteran gut microbiomes	temperate_biome [ENVO_01001831]	digestive_tract [UBERON_0001555 ]	digestive_tract [UBERON_0001555 ]	Switzerland	1836	insect metagenome	1234904
MEP1-A2	Chorthippus_parallelus	M	B5.1	Caelifera	46.28508505	Switzerland	7.124605796	37639	21.08.17	Alpine orthopteran microbiome	gut	Alpine orthopteran gut microbiomes	temperate_biome [ENVO_01001831]	digestive_tract [UBERON_0001555 ]	digestive_tract [UBERON_0001555 ]	Switzerland	1361	insect metagenome	1234904
MEP1-A3	Euthystira_brachyptera	F	B1	Caelifera	46.25719122	Switzerland	7.022405752	294354	16.08.17	Alpine orthopteran microbiome	gut	Alpine orthopteran gut microbiomes	temperate_biome [ENVO_01001831]	digestive_tract [UBERON_0001555 ]	digestive_tract [UBERON_0001555 ]	Switzerland	601	insect metagenome	1234904
MEP1-A4	Miramella_alpina	M	B7	Caelifera	46.27627826	Switzerland	7.155130793	150816	23.08.17	Alpine orthopteran microbiome	gut	Alpine orthopteran gut microbiomes	temperate_biome [ENVO_01001831]	digestive_tract [UBERON_0001555 ]	digestive_tract [UBERON_0001555 ]	Switzerland	2074	insect metagenome	1234904
MEP1-A5	Chorthippus_parallelus	M	B7	Caelifera	46.27627826	Switzerland	7.155130793	37639	23.08.17	Alpine orthopteran microbiome	gut	Alpine orthopteran gut microbiomes	temperate_biome [ENVO_01001831]	digestive_tract [UBERON_0001555 ]	digestive_tract [UBERON_0001555 ]	Switzerland	2074	insect metagenome	1234904
MEP1-A6	Chorthippus_biguttulus	M	B2	Caelifera	46.26847275	Switzerland	7.032514702	270253	17.08.17	Alpine orthopteran microbiome	gut	Alpine orthopteran gut microbiomes	temperate_biome [ENVO_01001831]	digestive_tract [UBERON_0001555 ]	digestive_tract [UBERON_0001555 ]	Switzerland	743	insect metagenome	1234904
MEP1-A7	Metrioptera_roeselii	M	B5.1	Ensifera	46.28508505	Switzerland	7.124605796	494379	21.08.17	Alpine orthopteran microbiome	gut	Alpine orthopteran gut microbiomes	temperate_biome [ENVO_01001831]	digestive_tract [UBERON_0001555 ]	digestive_tract [UBERON_0001555 ]	Switzerland	1361	insect metagenome	1234904
MEP1-A8	Tettigonia_cantans	F	B5.1	Ensifera	46.28508505	Switzerland	7.124605796	420850	21.08.17	Alpine orthopteran microbiome	gut	Alpine orthopteran gut microbiomes	temperate_biome [ENVO_01001831]	digestive_tract [UBERON_0001555 ]	digestive_tract [UBERON_0001555 ]	Switzerland	1361	insect metagenome	1234904
MEP1-A9	Stauroderus_scalaris	M	B4	Caelifera	46.28557705	Switzerland	7.095862432	7019	17.08.17	Alpine orthopteran microbiome	gut	Alpine orthopteran gut microbiomes	temperate_biome [ENVO_01001831]	digestive_tract [UBERON_0001555 ]	digestive_tract [UBERON_0001555 ]	Switzerland	1384	insect metagenome	1234904
MEP1-B10	Phaneroptera_falcata	M	B3	Ensifera	46.27362922	Switzerland	7.048341589	396409	17.08.17	Alpine orthopteran microbiome	gut	Alpine orthopteran gut microbiomes	temperate_biome [ENVO_01001831]	digestive_tract [UBERON_0001555 ]	digestive_tract [UBERON_0001555 ]	Switzerland	1056	insect metagenome	1234904
MEP1-B11	Omocestus_rufipes	F	B3	Caelifera	46.27362922	Switzerland	7.048341589	660956	17.08.17	Alpine orthopteran microbiome	gut	Alpine orthopteran gut microbiomes	temperate_biome [ENVO_01001831]	digestive_tract [UBERON_0001555 ]	digestive_tract [UBERON_0001555 ]	Switzerland	1056	insect metagenome	1234904
MEP1-B12	Euthystira_brachyptera	M	B3	Caelifera	46.27362922	Switzerland	7.048341589	294354	17.08.17	Alpine orthopteran microbiome	gut	Alpine orthopteran gut microbiomes	temperate_biome [ENVO_01001831]	digestive_tract [UBERON_0001555 ]	digestive_tract [UBERON_0001555 ]	Switzerland	1056	insect metagenome	1234904
MEP1-B2	Euthystira_brachyptera	F	B5.1	Caelifera	46.28508505	Switzerland	7.124605796	294354	21.08.17	Alpine orthopteran microbiome	gut	Alpine orthopteran gut microbiomes	temperate_biome [ENVO_01001831]	digestive_tract [UBERON_0001555 ]	digestive_tract [UBERON_0001555 ]	Switzerland	1361	insect metagenome	1234904
MEP1-B3	Platycleis_albopunctata	F	B3	Ensifera	46.27362922	Switzerland	7.048341589	470653	17.08.17	Alpine orthopteran microbiome	gut	Alpine orthopteran gut microbiomes	temperate_biome [ENVO_01001831]	digestive_tract [UBERON_0001555 ]	digestive_tract [UBERON_0001555 ]	Switzerland	1056	insect metagenome	1234904
MEP1-B4	Euthystira_brachyptera	M	B1	Caelifera	46.25719122	Switzerland	7.022405752	294354	16.08.17	Alpine orthopteran microbiome	gut	Alpine orthopteran gut microbiomes	temperate_biome [ENVO_01001831]	digestive_tract [UBERON_0001555 ]	digestive_tract [UBERON_0001555 ]	Switzerland	601	insect metagenome	1234904
MEP1-B5	Euthystira_brachyptera	M	B3	Caelifera	46.27362922	Switzerland	7.048341589	294354	17.08.17	Alpine orthopteran microbiome	gut	Alpine orthopteran gut microbiomes	temperate_biome [ENVO_01001831]	digestive_tract [UBERON_0001555 ]	digestive_tract [UBERON_0001555 ]	Switzerland	1056	insect metagenome	1234904
MEP1-B6	Stauroderus_scalaris	M	B6	Caelifera	46.26808856	Switzerland	7.107608205	7019	21.08.17	Alpine orthopteran microbiome	gut	Alpine orthopteran gut microbiomes	temperate_biome [ENVO_01001831]	digestive_tract [UBERON_0001555 ]	digestive_tract [UBERON_0001555 ]	Switzerland	1836	insect metagenome	1234904
MEP1-B7	Stauroderus_scalaris	F	B5.1	Caelifera	46.28508505	Switzerland	7.124605796	7019	21.08.17	Alpine orthopteran microbiome	gut	Alpine orthopteran gut microbiomes	temperate_biome [ENVO_01001831]	digestive_tract [UBERON_0001555 ]	digestive_tract [UBERON_0001555 ]	Switzerland	1361	insect metagenome	1234904
MEP1-B8	Euthystira_brachyptera	F	B7	Caelifera	46.27627826	Switzerland	7.155130793	294354	23.08.17	Alpine orthopteran microbiome	gut	Alpine orthopteran gut microbiomes	temperate_biome [ENVO_01001831]	digestive_tract [UBERON_0001555 ]	digestive_tract [UBERON_0001555 ]	Switzerland	2074	insect metagenome	1234904
MEP1-B9	Metrioptera_roeselii	F	B5.2	Ensifera	46.29094315	Switzerland	7.112594383	494379	15.08.17	Alpine orthopteran microbiome	gut	Alpine orthopteran gut microbiomes	temperate_biome [ENVO_01001831]	digestive_tract [UBERON_0001555 ]	digestive_tract [UBERON_0001555 ]	Switzerland	1712	insect metagenome	1234904
MEP1-C10	Stauroderus_scalaris	M	B5.1	Caelifera	46.28508505	Switzerland	7.124605796	7019	21.08.17	Alpine orthopteran microbiome	gut	Alpine orthopteran gut microbiomes	temperate_biome [ENVO_01001831]	digestive_tract [UBERON_0001555 ]	digestive_tract [UBERON_0001555 ]	Switzerland	1361	insect metagenome	1234904
MEP1-C11	Chorthippus_biguttulus	M	B3	Caelifera	46.27362922	Switzerland	7.048341589	270253	17.08.17	Alpine orthopteran microbiome	gut	Alpine orthopteran gut microbiomes	temperate_biome [ENVO_01001831]	digestive_tract [UBERON_0001555 ]	digestive_tract [UBERON_0001555 ]	Switzerland	1056	insect metagenome	1234904
MEP1-C12	Chorthippus_biguttulus	F	B6	Caelifera	46.26808856	Switzerland	7.107608205	270253	21.08.17	Alpine orthopteran microbiome	gut	Alpine orthopteran gut microbiomes	temperate_biome [ENVO_01001831]	digestive_tract [UBERON_0001555 ]	digestive_tract [UBERON_0001555 ]	Switzerland	1836	insect metagenome	1234904
MEP1-C2	Platycleis_albopunctata	F	B3	Ensifera	46.27362922	Switzerland	7.048341589	470653	17.08.17	Alpine orthopteran microbiome	gut	Alpine orthopteran gut microbiomes	temperate_biome [ENVO_01001831]	digestive_tract [UBERON_0001555 ]	digestive_tract [UBERON_0001555 ]	Switzerland	1056	insect metagenome	1234904
MEP1-C3	Chorthippus_parallelus	F	B2	Caelifera	46.26847275	Switzerland	7.032514702	37639	17.08.17	Alpine orthopteran microbiome	gut	Alpine orthopteran gut microbiomes	temperate_biome [ENVO_01001831]	digestive_tract [UBERON_0001555 ]	digestive_tract [UBERON_0001555 ]	Switzerland	743	insect metagenome	1234904
MEP1-C4	Mecostethus_parapleurus	F	B3	Caelifera	46.27362922	Switzerland	7.048341589	243010	17.08.17	Alpine orthopteran microbiome	gut	Alpine orthopteran gut microbiomes	temperate_biome [ENVO_01001831]	digestive_tract [UBERON_0001555 ]	digestive_tract [UBERON_0001555 ]	Switzerland	1056	insect metagenome	1234904
MEP1-C5	Mecostethus_parapleurus	M	B1	Caelifera	46.25719122	Switzerland	7.022405752	243010	02.08.17	Alpine orthopteran microbiome	gut	Alpine orthopteran gut microbiomes	temperate_biome [ENVO_01001831]	digestive_tract [UBERON_0001555 ]	digestive_tract [UBERON_0001555 ]	Switzerland	601	insect metagenome	1234904
MEP1-C6	Mecostethus_parapleurus	M	B3	Caelifera	46.27362922	Switzerland	7.048341589	243010	17.08.17	Alpine orthopteran microbiome	gut	Alpine orthopteran gut microbiomes	temperate_biome [ENVO_01001831]	digestive_tract [UBERON_0001555 ]	digestive_tract [UBERON_0001555 ]	Switzerland	1056	insect metagenome	1234904
MEP1-C7	Platycleis_albopunctata	M	B3	Ensifera	46.27362922	Switzerland	7.048341589	470653	17.08.17	Alpine orthopteran microbiome	gut	Alpine orthopteran gut microbiomes	temperate_biome [ENVO_01001831]	digestive_tract [UBERON_0001555 ]	digestive_tract [UBERON_0001555 ]	Switzerland	1056	insect metagenome	1234904
MEP1-C8	Chorthippus_parallelus	F	B4	Caelifera	46.28557705	Switzerland	7.095862432	37639	17.08.17	Alpine orthopteran microbiome	gut	Alpine orthopteran gut microbiomes	temperate_biome [ENVO_01001831]	digestive_tract [UBERON_0001555 ]	digestive_tract [UBERON_0001555 ]	Switzerland	1384	insect metagenome	1234904
MEP1-C9	Chorthippus_biguttulus	F	B4	Caelifera	46.28557705	Switzerland	7.095862432	270253	17.08.17	Alpine orthopteran microbiome	gut	Alpine orthopteran gut microbiomes	temperate_biome [ENVO_01001831]	digestive_tract [UBERON_0001555 ]	digestive_tract [UBERON_0001555 ]	Switzerland	1384	insect metagenome	1234904
MEP1-D10	Pholidoptera_griseoaptera	F	B5.1	Ensifera	46.28508505	Switzerland	7.124605796	302092	21.08.17	Alpine orthopteran microbiome	gut	Alpine orthopteran gut microbiomes	temperate_biome [ENVO_01001831]	digestive_tract [UBERON_0001555 ]	digestive_tract [UBERON_0001555 ]	Switzerland	1361	insect metagenome	1234904
MEP1-D11	Platycleis_albopunctata	F	B1	Ensifera	46.25719122	Switzerland	7.022405752	470653	16.08.17	Alpine orthopteran microbiome	gut	Alpine orthopteran gut microbiomes	temperate_biome [ENVO_01001831]	digestive_tract [UBERON_0001555 ]	digestive_tract [UBERON_0001555 ]	Switzerland	601	insect metagenome	1234904
MEP1-D12	Platycleis_albopunctata	M	B2	Ensifera	46.26847275	Switzerland	7.032514702	470653	17.08.17	Alpine orthopteran microbiome	gut	Alpine orthopteran gut microbiomes	temperate_biome [ENVO_01001831]	digestive_tract [UBERON_0001555 ]	digestive_tract [UBERON_0001555 ]	Switzerland	743	insect metagenome	1234904
MEP1-D2	Omocestus_viridulus	F	B4	Caelifera	46.28557705	Switzerland	7.095862432	294351	17.08.17	Alpine orthopteran microbiome	gut	Alpine orthopteran gut microbiomes	temperate_biome [ENVO_01001831]	digestive_tract [UBERON_0001555 ]	digestive_tract [UBERON_0001555 ]	Switzerland	1384	insect metagenome	1234904
MEP1-D3	Chorthippus_parallelus	M	B2	Caelifera	46.26847275	Switzerland	7.032514702	37639	17.08.17	Alpine orthopteran microbiome	gut	Alpine orthopteran gut microbiomes	temperate_biome [ENVO_01001831]	digestive_tract [UBERON_0001555 ]	digestive_tract [UBERON_0001555 ]	Switzerland	743	insect metagenome	1234904
MEP1-D4	Tettigonia_cantans	M	B5.1	Ensifera	46.28508505	Switzerland	7.124605796	420850	21.08.17	Alpine orthopteran microbiome	gut	Alpine orthopteran gut microbiomes	temperate_biome [ENVO_01001831]	digestive_tract [UBERON_0001555 ]	digestive_tract [UBERON_0001555 ]	Switzerland	1361	insect metagenome	1234904
MEP1-D5	Euthystira_brachyptera	M	B1	Caelifera	46.25719122	Switzerland	7.022405752	294354	16.08.17	Alpine orthopteran microbiome	gut	Alpine orthopteran gut microbiomes	temperate_biome [ENVO_01001831]	digestive_tract [UBERON_0001555 ]	digestive_tract [UBERON_0001555 ]	Switzerland	601	insect metagenome	1234904
MEP1-D6	Omocestus_viridulus	M	B7	Caelifera	46.27627826	Switzerland	7.155130793	294351	23.08.17	Alpine orthopteran microbiome	gut	Alpine orthopteran gut microbiomes	temperate_biome [ENVO_01001831]	digestive_tract [UBERON_0001555 ]	digestive_tract [UBERON_0001555 ]	Switzerland	2074	insect metagenome	1234904
MEP1-D7	Euthystira_brachyptera	M	B8	Caelifera	46.26791258	Switzerland	7.162490295	294354	23.08.17	Alpine orthopteran microbiome	gut	Alpine orthopteran gut microbiomes	temperate_biome [ENVO_01001831]	digestive_tract [UBERON_0001555 ]	digestive_tract [UBERON_0001555 ]	Switzerland	2277	insect metagenome	1234904
MEP1-D8	Euthystira_brachyptera	F	B4	Caelifera	46.28557705	Switzerland	7.095862432	294354	17.08.17	Alpine orthopteran microbiome	gut	Alpine orthopteran gut microbiomes	temperate_biome [ENVO_01001831]	digestive_tract [UBERON_0001555 ]	digestive_tract [UBERON_0001555 ]	Switzerland	1384	insect metagenome	1234904
MEP1-D9	Omocestus_viridulus	F	B7	Caelifera	46.27627826	Switzerland	7.155130793	294351	23.08.17	Alpine orthopteran microbiome	gut	Alpine orthopteran gut microbiomes	temperate_biome [ENVO_01001831]	digestive_tract [UBERON_0001555 ]	digestive_tract [UBERON_0001555 ]	Switzerland	2074	insect metagenome	1234904
MEP1-E1	Chorthippus_parallelus	M	B1	Caelifera	46.25719122	Switzerland	7.022405752	37639	16.08.17	Alpine orthopteran microbiome	gut	Alpine orthopteran gut microbiomes	temperate_biome [ENVO_01001831]	digestive_tract [UBERON_0001555 ]	digestive_tract [UBERON_0001555 ]	Switzerland	601	insect metagenome	1234904
MEP1-E11	Omocestus_viridulus	F	B7	Caelifera	46.27627826	Switzerland	7.155130793	294351	23.08.17	Alpine orthopteran microbiome	gut	Alpine orthopteran gut microbiomes	temperate_biome [ENVO_01001831]	digestive_tract [UBERON_0001555 ]	digestive_tract [UBERON_0001555 ]	Switzerland	2074	insect metagenome	1234904
MEP1-E2	Chorthippus_parallelus	M	B6	Caelifera	46.26808856	Switzerland	7.107608205	37639	21.08.17	Alpine orthopteran microbiome	gut	Alpine orthopteran gut microbiomes	temperate_biome [ENVO_01001831]	digestive_tract [UBERON_0001555 ]	digestive_tract [UBERON_0001555 ]	Switzerland	1836	insect metagenome	1234904
MEP1-E3	Arcyptera_fusca	F	B3	Caelifera	46.27362922	Switzerland	7.048341589	58562	17.08.17	Alpine orthopteran microbiome	gut	Alpine orthopteran gut microbiomes	temperate_biome [ENVO_01001831]	digestive_tract [UBERON_0001555 ]	digestive_tract [UBERON_0001555 ]	Switzerland	1056	insect metagenome	1234904
MEP1-E4	Chorthippus_biguttulus	F	B3	Caelifera	46.27362922	Switzerland	7.048341589	270253	17.08.17	Alpine orthopteran microbiome	gut	Alpine orthopteran gut microbiomes	temperate_biome [ENVO_01001831]	digestive_tract [UBERON_0001555 ]	digestive_tract [UBERON_0001555 ]	Switzerland	1056	insect metagenome	1234904
MEP1-E5	Euthystira_brachyptera	F	B5.2	Caelifera	46.29094315	Switzerland	7.112594383	294354	15.08.17	Alpine orthopteran microbiome	gut	Alpine orthopteran gut microbiomes	temperate_biome [ENVO_01001831]	digestive_tract [UBERON_0001555 ]	digestive_tract [UBERON_0001555 ]	Switzerland	1712	insect metagenome	1234904
MEP1-E6	Chorthippus_parallelus	M	B5.1	Caelifera	46.28508505	Switzerland	7.124605796	37639	21.08.17	Alpine orthopteran microbiome	gut	Alpine orthopteran gut microbiomes	temperate_biome [ENVO_01001831]	digestive_tract [UBERON_0001555 ]	digestive_tract [UBERON_0001555 ]	Switzerland	1361	insect metagenome	1234904
MEP1-E7	Euthystira_brachyptera	F	B5.1	Caelifera	46.28508505	Switzerland	7.124605796	294354	21.08.17	Alpine orthopteran microbiome	gut	Alpine orthopteran gut microbiomes	temperate_biome [ENVO_01001831]	digestive_tract [UBERON_0001555 ]	digestive_tract [UBERON_0001555 ]	Switzerland	1361	insect metagenome	1234904
MEP1-E8	Platycleis_albopunctata	F	B3	Ensifera	46.27362922	Switzerland	7.048341589	470653	17.08.17	Alpine orthopteran microbiome	gut	Alpine orthopteran gut microbiomes	temperate_biome [ENVO_01001831]	digestive_tract [UBERON_0001555 ]	digestive_tract [UBERON_0001555 ]	Switzerland	1056	insect metagenome	1234904
MEP1-E9	Stauroderus_scalaris	M	B2	Caelifera	46.26847275	Switzerland	7.032514702	7019	17.08.17	Alpine orthopteran microbiome	gut	Alpine orthopteran gut microbiomes	temperate_biome [ENVO_01001831]	digestive_tract [UBERON_0001555 ]	digestive_tract [UBERON_0001555 ]	Switzerland	743	insect metagenome	1234904
MEP1-F1	Euthystira_brachyptera	F	B7	Caelifera	46.27627826	Switzerland	7.155130793	294354	23.08.17	Alpine orthopteran microbiome	gut	Alpine orthopteran gut microbiomes	temperate_biome [ENVO_01001831]	digestive_tract [UBERON_0001555 ]	digestive_tract [UBERON_0001555 ]	Switzerland	2074	insect metagenome	1234904
MEP1-F10	Gomphocerippus_rufus	F	B6	Caelifera	46.26808856	Switzerland	7.107608205	58560	21.08.17	Alpine orthopteran microbiome	gut	Alpine orthopteran gut microbiomes	temperate_biome [ENVO_01001831]	digestive_tract [UBERON_0001555 ]	digestive_tract [UBERON_0001555 ]	Switzerland	1836	insect metagenome	1234904
MEP1-F11	Euthystira_brachyptera	F	B3	Caelifera	46.27362922	Switzerland	7.048341589	294354	17.08.17	Alpine orthopteran microbiome	gut	Alpine orthopteran gut microbiomes	temperate_biome [ENVO_01001831]	digestive_tract [UBERON_0001555 ]	digestive_tract [UBERON_0001555 ]	Switzerland	1056	insect metagenome	1234904
MEP1-F12	Chorthippus_parallelus	M	B1	Caelifera	46.25719122	Switzerland	7.022405752	37639	16.08.17	Alpine orthopteran microbiome	gut	Alpine orthopteran gut microbiomes	temperate_biome [ENVO_01001831]	digestive_tract [UBERON_0001555 ]	digestive_tract [UBERON_0001555 ]	Switzerland	601	insect metagenome	1234904
MEP1-F2	Metrioptera_roeselii	F	B3	Ensifera	46.27362922	Switzerland	7.048341589	494379	17.08.17	Alpine orthopteran microbiome	gut	Alpine orthopteran gut microbiomes	temperate_biome [ENVO_01001831]	digestive_tract [UBERON_0001555 ]	digestive_tract [UBERON_0001555 ]	Switzerland	1056	insect metagenome	1234904
MEP1-F3	Pholidoptera_griseoaptera	M	B1	Ensifera	46.25719122	Switzerland	7.022405752	302092	16.08.17	Alpine orthopteran microbiome	gut	Alpine orthopteran gut microbiomes	temperate_biome [ENVO_01001831]	digestive_tract [UBERON_0001555 ]	digestive_tract [UBERON_0001555 ]	Switzerland	601	insect metagenome	1234904
MEP1-F4	Mecostethus_parapleurus	F	B3	Caelifera	46.27362922	Switzerland	7.048341589	243010	17.08.17	Alpine orthopteran microbiome	gut	Alpine orthopteran gut microbiomes	temperate_biome [ENVO_01001831]	digestive_tract [UBERON_0001555 ]	digestive_tract [UBERON_0001555 ]	Switzerland	1056	insect metagenome	1234904
MEP1-F5	Chorthippus_parallelus	F	B5.2	Caelifera	46.29094315	Switzerland	7.112594383	37639	15.08.17	Alpine orthopteran microbiome	gut	Alpine orthopteran gut microbiomes	temperate_biome [ENVO_01001831]	digestive_tract [UBERON_0001555 ]	digestive_tract [UBERON_0001555 ]	Switzerland	1712	insect metagenome	1234904
MEP1-F6	Podisma_pedestris	F	B7	Caelifera	46.27627826	Switzerland	7.155130793	109886	23.08.17	Alpine orthopteran microbiome	gut	Alpine orthopteran gut microbiomes	temperate_biome [ENVO_01001831]	digestive_tract [UBERON_0001555 ]	digestive_tract [UBERON_0001555 ]	Switzerland	2074	insect metagenome	1234904
MEP1-F7	Chorthippus_parallelus	F	B8	Caelifera	46.26791258	Switzerland	7.162490295	37639	23.08.17	Alpine orthopteran microbiome	gut	Alpine orthopteran gut microbiomes	temperate_biome [ENVO_01001831]	digestive_tract [UBERON_0001555 ]	digestive_tract [UBERON_0001555 ]	Switzerland	2277	insect metagenome	1234904
MEP1-F8	Chorthippus_parallelus	F	B1	Caelifera	46.25719122	Switzerland	7.022405752	37639	16.08.17	Alpine orthopteran microbiome	gut	Alpine orthopteran gut microbiomes	temperate_biome [ENVO_01001831]	digestive_tract [UBERON_0001555 ]	digestive_tract [UBERON_0001555 ]	Switzerland	601	insect metagenome	1234904
MEP1-F9	Chorthippus_parallelus	M	B3	Caelifera	46.27362922	Switzerland	7.048341589	37639	17.08.17	Alpine orthopteran microbiome	gut	Alpine orthopteran gut microbiomes	temperate_biome [ENVO_01001831]	digestive_tract [UBERON_0001555 ]	digestive_tract [UBERON_0001555 ]	Switzerland	1056	insect metagenome	1234904
MEP1-G1	Metrioptera_saussuriana	M	B5.2	Ensifera	46.29094315	Switzerland	7.112594383	323357	15.08.17	Alpine orthopteran microbiome	gut	Alpine orthopteran gut microbiomes	temperate_biome [ENVO_01001831]	digestive_tract [UBERON_0001555 ]	digestive_tract [UBERON_0001555 ]	Switzerland	1712	insect metagenome	1234904
MEP1-G10	Chorthippus_parallelus	M	B5.2	Caelifera	46.29094315	Switzerland	7.112594383	37639	15.08.17	Alpine orthopteran microbiome	gut	Alpine orthopteran gut microbiomes	temperate_biome [ENVO_01001831]	digestive_tract [UBERON_0001555 ]	digestive_tract [UBERON_0001555 ]	Switzerland	1712	insect metagenome	1234904
MEP1-G11	Ruspolia_nitidula	F	B1	Ensifera	46.25719122	Switzerland	7.022405752	62786	02.08.17	Alpine orthopteran microbiome	gut	Alpine orthopteran gut microbiomes	temperate_biome [ENVO_01001831]	digestive_tract [UBERON_0001555 ]	digestive_tract [UBERON_0001555 ]	Switzerland	601	insect metagenome	1234904
MEP1-G12	Stenobothrus_lineatus	F	B2	Caelifera	46.26847275	Switzerland	7.032514702	355390	17.08.17	Alpine orthopteran microbiome	gut	Alpine orthopteran gut microbiomes	temperate_biome [ENVO_01001831]	digestive_tract [UBERON_0001555 ]	digestive_tract [UBERON_0001555 ]	Switzerland	743	insect metagenome	1234904
MEP1-G2	Stauroderus_scalaris	F	B6	Caelifera	46.26808856	Switzerland	7.107608205	7019	21.08.17	Alpine orthopteran microbiome	gut	Alpine orthopteran gut microbiomes	temperate_biome [ENVO_01001831]	digestive_tract [UBERON_0001555 ]	digestive_tract [UBERON_0001555 ]	Switzerland	1836	insect metagenome	1234904
MEP1-G3	Gomphocerippus_rufus	F	B6	Caelifera	46.26808856	Switzerland	7.107608205	58560	21.08.17	Alpine orthopteran microbiome	gut	Alpine orthopteran gut microbiomes	temperate_biome [ENVO_01001831]	digestive_tract [UBERON_0001555 ]	digestive_tract [UBERON_0001555 ]	Switzerland	1836	insect metagenome	1234904
MEP1-G4	Chorthippus_parallelus	F	B7	Caelifera	46.27627826	Switzerland	7.155130793	37639	23.08.17	Alpine orthopteran microbiome	gut	Alpine orthopteran gut microbiomes	temperate_biome [ENVO_01001831]	digestive_tract [UBERON_0001555 ]	digestive_tract [UBERON_0001555 ]	Switzerland	2074	insect metagenome	1234904
MEP1-G5	Metrioptera_saussuriana	M	B6	Ensifera	46.26808856	Switzerland	7.107608205	323357	21.08.17	Alpine orthopteran microbiome	gut	Alpine orthopteran gut microbiomes	temperate_biome [ENVO_01001831]	digestive_tract [UBERON_0001555 ]	digestive_tract [UBERON_0001555 ]	Switzerland	1836	insect metagenome	1234904
MEP1-G6	Chorthippus_parallelus	F	B3	Caelifera	46.27362922	Switzerland	7.048341589	37639	17.08.17	Alpine orthopteran microbiome	gut	Alpine orthopteran gut microbiomes	temperate_biome [ENVO_01001831]	digestive_tract [UBERON_0001555 ]	digestive_tract [UBERON_0001555 ]	Switzerland	1056	insect metagenome	1234904
MEP1-G7	Euthystira_brachyptera	F	B6	Caelifera	46.26808856	Switzerland	7.107608205	294354	21.08.17	Alpine orthopteran microbiome	gut	Alpine orthopteran gut microbiomes	temperate_biome [ENVO_01001831]	digestive_tract [UBERON_0001555 ]	digestive_tract [UBERON_0001555 ]	Switzerland	1836	insect metagenome	1234904
MEP1-G8	Oedipoda_caerulescens	F	B1	Caelifera	46.25719122	Switzerland	7.022405752	58615	02.08.17	Alpine orthopteran microbiome	gut	Alpine orthopteran gut microbiomes	temperate_biome [ENVO_01001831]	digestive_tract [UBERON_0001555 ]	digestive_tract [UBERON_0001555 ]	Switzerland	601	insect metagenome	1234904
MEP1-G9	Omocestus_rufipes	F	B2	Caelifera	46.26847275	Switzerland	7.032514702	660956	17.08.17	Alpine orthopteran microbiome	gut	Alpine orthopteran gut microbiomes	temperate_biome [ENVO_01001831]	digestive_tract [UBERON_0001555 ]	digestive_tract [UBERON_0001555 ]	Switzerland	743	insect metagenome	1234904
MEP1-H1	Chorthippus_parallelus	M	B8	Caelifera	46.26791258	Switzerland	7.162490295	37639	23.08.17	Alpine orthopteran microbiome	gut	Alpine orthopteran gut microbiomes	temperate_biome [ENVO_01001831]	digestive_tract [UBERON_0001555 ]	digestive_tract [UBERON_0001555 ]	Switzerland	2277	insect metagenome	1234904
MEP1-H10	Decticus_verrucivorus	M	B5.1	Ensifera	46.28508505	Switzerland	7.124605796	441217	21.08.17	Alpine orthopteran microbiome	gut	Alpine orthopteran gut microbiomes	temperate_biome [ENVO_01001831]	digestive_tract [UBERON_0001555 ]	digestive_tract [UBERON_0001555 ]	Switzerland	1361	insect metagenome	1234904
MEP1-H11	Metrioptera_roeselii	M	B5.1	Ensifera	46.28508505	Switzerland	7.124605796	494379	21.08.17	Alpine orthopteran microbiome	gut	Alpine orthopteran gut microbiomes	temperate_biome [ENVO_01001831]	digestive_tract [UBERON_0001555 ]	digestive_tract [UBERON_0001555 ]	Switzerland	1361	insect metagenome	1234904
MEP1-H12	Stauroderus_scalaris	F	B5.2	Caelifera	46.29094315	Switzerland	7.112594383	7019	15.08.17	Alpine orthopteran microbiome	gut	Alpine orthopteran gut microbiomes	temperate_biome [ENVO_01001831]	digestive_tract [UBERON_0001555 ]	digestive_tract [UBERON_0001555 ]	Switzerland	1712	insect metagenome	1234904
MEP1-H2	Chorthippus_parallelus	M	B2	Caelifera	46.26847275	Switzerland	7.032514702	37639	17.08.17	Alpine orthopteran microbiome	gut	Alpine orthopteran gut microbiomes	temperate_biome [ENVO_01001831]	digestive_tract [UBERON_0001555 ]	digestive_tract [UBERON_0001555 ]	Switzerland	743	insect metagenome	1234904
MEP1-H3	Chorthippus_parallelus	F	B6	Caelifera	46.26808856	Switzerland	7.107608205	37639	21.08.17	Alpine orthopteran microbiome	gut	Alpine orthopteran gut microbiomes	temperate_biome [ENVO_01001831]	digestive_tract [UBERON_0001555 ]	digestive_tract [UBERON_0001555 ]	Switzerland	1836	insect metagenome	1234904
MEP1-H4	Stenobothrus_lineatus	F	B1	Caelifera	46.25719122	Switzerland	7.022405752	355390	16.08.17	Alpine orthopteran microbiome	gut	Alpine orthopteran gut microbiomes	temperate_biome [ENVO_01001831]	digestive_tract [UBERON_0001555 ]	digestive_tract [UBERON_0001555 ]	Switzerland	601	insect metagenome	1234904
MEP1-H5	Chorthippus_biguttulus	F	B3	Caelifera	46.27362922	Switzerland	7.048341589	270253	17.08.17	Alpine orthopteran microbiome	gut	Alpine orthopteran gut microbiomes	temperate_biome [ENVO_01001831]	digestive_tract [UBERON_0001555 ]	digestive_tract [UBERON_0001555 ]	Switzerland	1056	insect metagenome	1234904
MEP1-H6	Pholidoptera_griseoaptera	F	B5.1	Ensifera	46.28508505	Switzerland	7.124605796	302092	21.08.17	Alpine orthopteran microbiome	gut	Alpine orthopteran gut microbiomes	temperate_biome [ENVO_01001831]	digestive_tract [UBERON_0001555 ]	digestive_tract [UBERON_0001555 ]	Switzerland	1361	insect metagenome	1234904
MEP1-H7	Gomphocerippus_rufus	M	B1	Caelifera	46.25719122	Switzerland	7.022405752	58560	02.08.17	Alpine orthopteran microbiome	gut	Alpine orthopteran gut microbiomes	temperate_biome [ENVO_01001831]	digestive_tract [UBERON_0001555 ]	digestive_tract [UBERON_0001555 ]	Switzerland	601	insect metagenome	1234904
MEP1-H8	Oedipoda_caerulescens	M	B2	Caelifera	46.26847275	Switzerland	7.032514702	58615	17.08.17	Alpine orthopteran microbiome	gut	Alpine orthopteran gut microbiomes	temperate_biome [ENVO_01001831]	digestive_tract [UBERON_0001555 ]	digestive_tract [UBERON_0001555 ]	Switzerland	743	insect metagenome	1234904
MEP1-H9	Euthystira_brachyptera	M	B7	Caelifera	46.27627826	Switzerland	7.155130793	294354	23.08.17	Alpine orthopteran microbiome	gut	Alpine orthopteran gut microbiomes	temperate_biome [ENVO_01001831]	digestive_tract [UBERON_0001555 ]	digestive_tract [UBERON_0001555 ]	Switzerland	2074	insect metagenome	1234904
MEP2-A10	Ruspolia_nitidula	M	B2	Ensifera	46.26847275	Switzerland	7.032514702	62786	17.08.17	Alpine orthopteran microbiome	gut	Alpine orthopteran gut microbiomes	temperate_biome [ENVO_01001831]	digestive_tract [UBERON_0001555 ]	digestive_tract [UBERON_0001555 ]	Switzerland	743	insect metagenome	1234904
MEP2-A11	Stauroderus_scalaris	M	B5.2	Caelifera	46.29094315	Switzerland	7.112594383	7019	15.08.17	Alpine orthopteran microbiome	gut	Alpine orthopteran gut microbiomes	temperate_biome [ENVO_01001831]	digestive_tract [UBERON_0001555 ]	digestive_tract [UBERON_0001555 ]	Switzerland	1712	insect metagenome	1234904
MEP2-A12	Chorthippus_biguttulus	M	B6	Caelifera	46.26808856	Switzerland	7.107608205	270253	21.08.17	Alpine orthopteran microbiome	gut	Alpine orthopteran gut microbiomes	temperate_biome [ENVO_01001831]	digestive_tract [UBERON_0001555 ]	digestive_tract [UBERON_0001555 ]	Switzerland	1836	insect metagenome	1234904
MEP2-A2	Stauroderus_scalaris	M	B5.1	Caelifera	46.28508505	Switzerland	7.124605796	7019	21.08.17	Alpine orthopteran microbiome	gut	Alpine orthopteran gut microbiomes	temperate_biome [ENVO_01001831]	digestive_tract [UBERON_0001555 ]	digestive_tract [UBERON_0001555 ]	Switzerland	1361	insect metagenome	1234904
MEP2-A3	Gomphocerippus_rufus	F	B2	Caelifera	46.26847275	Switzerland	7.032514702	58560	17.08.17	Alpine orthopteran microbiome	gut	Alpine orthopteran gut microbiomes	temperate_biome [ENVO_01001831]	digestive_tract [UBERON_0001555 ]	digestive_tract [UBERON_0001555 ]	Switzerland	743	insect metagenome	1234904
MEP2-A4	Miramella_alpina	F	B7	Caelifera	46.27627826	Switzerland	7.155130793	150816	23.08.17	Alpine orthopteran microbiome	gut	Alpine orthopteran gut microbiomes	temperate_biome [ENVO_01001831]	digestive_tract [UBERON_0001555 ]	digestive_tract [UBERON_0001555 ]	Switzerland	2074	insect metagenome	1234904
MEP2-A5	Euthystira_brachyptera	M	B7	Caelifera	46.27627826	Switzerland	7.155130793	294354	23.08.17	Alpine orthopteran microbiome	gut	Alpine orthopteran gut microbiomes	temperate_biome [ENVO_01001831]	digestive_tract [UBERON_0001555 ]	digestive_tract [UBERON_0001555 ]	Switzerland	2074	insect metagenome	1234904
MEP2-A6	Pholidoptera_griseoaptera	F	B1	Ensifera	46.25719122	Switzerland	7.022405752	302092	16.08.17	Alpine orthopteran microbiome	gut	Alpine orthopteran gut microbiomes	temperate_biome [ENVO_01001831]	digestive_tract [UBERON_0001555 ]	digestive_tract [UBERON_0001555 ]	Switzerland	601	insect metagenome	1234904
MEP2-A7	Metrioptera_roeselii	M	B5.2	Ensifera	46.29094315	Switzerland	7.112594383	494379	15.08.17	Alpine orthopteran microbiome	gut	Alpine orthopteran gut microbiomes	temperate_biome [ENVO_01001831]	digestive_tract [UBERON_0001555 ]	digestive_tract [UBERON_0001555 ]	Switzerland	1712	insect metagenome	1234904
MEP2-A8	Anonconotus_alpinus	M	B7	Ensifera	46.27627826	Switzerland	7.155130793	2895733	23.08.17	Alpine orthopteran microbiome	gut	Alpine orthopteran gut microbiomes	temperate_biome [ENVO_01001831]	digestive_tract [UBERON_0001555 ]	digestive_tract [UBERON_0001555 ]	Switzerland	2074	insect metagenome	1234904
MEP2-A9	Stenobothrus_lineatus	M	B2	Caelifera	46.26847275	Switzerland	7.032514702	355390	17.08.17	Alpine orthopteran microbiome	gut	Alpine orthopteran gut microbiomes	temperate_biome [ENVO_01001831]	digestive_tract [UBERON_0001555 ]	digestive_tract [UBERON_0001555 ]	Switzerland	743	insect metagenome	1234904
MEP2-B10	Metrioptera_roeselii	F	B5.1	Ensifera	46.28508505	Switzerland	7.124605796	494379	21.08.17	Alpine orthopteran microbiome	gut	Alpine orthopteran gut microbiomes	temperate_biome [ENVO_01001831]	digestive_tract [UBERON_0001555 ]	digestive_tract [UBERON_0001555 ]	Switzerland	1361	insect metagenome	1234904
MEP2-B11	Mecostethus_parapleurus	M	B5.1	Caelifera	46.28508505	Switzerland	7.124605796	243010	21.08.17	Alpine orthopteran microbiome	gut	Alpine orthopteran gut microbiomes	temperate_biome [ENVO_01001831]	digestive_tract [UBERON_0001555 ]	digestive_tract [UBERON_0001555 ]	Switzerland	1361	insect metagenome	1234904
MEP2-B12	Stenobothrus_lineatus	M	B4	Caelifera	46.28557705	Switzerland	7.095862432	355390	17.08.17	Alpine orthopteran microbiome	gut	Alpine orthopteran gut microbiomes	temperate_biome [ENVO_01001831]	digestive_tract [UBERON_0001555 ]	digestive_tract [UBERON_0001555 ]	Switzerland	1384	insect metagenome	1234904
MEP2-B2	Stenobothrus_lineatus	F	B5.1	Caelifera	46.28508505	Switzerland	7.124605796	355390	21.08.17	Alpine orthopteran microbiome	gut	Alpine orthopteran gut microbiomes	temperate_biome [ENVO_01001831]	digestive_tract [UBERON_0001555 ]	digestive_tract [UBERON_0001555 ]	Switzerland	1361	insect metagenome	1234904
MEP2-B3	Chorthippus_parallelus	M	B3	Caelifera	46.27362922	Switzerland	7.048341589	37639	17.08.17	Alpine orthopteran microbiome	gut	Alpine orthopteran gut microbiomes	temperate_biome [ENVO_01001831]	digestive_tract [UBERON_0001555 ]	digestive_tract [UBERON_0001555 ]	Switzerland	1056	insect metagenome	1234904
MEP2-B4	Mecostethus_parapleurus	M	B1	Caelifera	46.25719122	Switzerland	7.022405752	243010	16.08.17	Alpine orthopteran microbiome	gut	Alpine orthopteran gut microbiomes	temperate_biome [ENVO_01001831]	digestive_tract [UBERON_0001555 ]	digestive_tract [UBERON_0001555 ]	Switzerland	601	insect metagenome	1234904
MEP2-B5	Stenobothrus_lineatus	M	B4	Caelifera	46.28557705	Switzerland	7.095862432	355390	17.08.17	Alpine orthopteran microbiome	gut	Alpine orthopteran gut microbiomes	temperate_biome [ENVO_01001831]	digestive_tract [UBERON_0001555 ]	digestive_tract [UBERON_0001555 ]	Switzerland	1384	insect metagenome	1234904
MEP2-B6	Omocestus_viridulus	F	B5.1	Caelifera	46.28508505	Switzerland	7.124605796	294351	21.08.17	Alpine orthopteran microbiome	gut	Alpine orthopteran gut microbiomes	temperate_biome [ENVO_01001831]	digestive_tract [UBERON_0001555 ]	digestive_tract [UBERON_0001555 ]	Switzerland	1361	insect metagenome	1234904
MEP2-B7	Euthystira_brachyptera	F	B5.2	Caelifera	46.29094315	Switzerland	7.112594383	294354	15.08.17	Alpine orthopteran microbiome	gut	Alpine orthopteran gut microbiomes	temperate_biome [ENVO_01001831]	digestive_tract [UBERON_0001555 ]	digestive_tract [UBERON_0001555 ]	Switzerland	1712	insect metagenome	1234904
MEP2-B8	Miramella_alpina	F	B7	Caelifera	46.27627826	Switzerland	7.155130793	150816	23.08.17	Alpine orthopteran microbiome	gut	Alpine orthopteran gut microbiomes	temperate_biome [ENVO_01001831]	digestive_tract [UBERON_0001555 ]	digestive_tract [UBERON_0001555 ]	Switzerland	2074	insect metagenome	1234904
MEP2-B9	Polysarcus_denticauda	M	B7	Ensifera	46.27627826	Switzerland	7.155130793	473763	23.08.17	Alpine orthopteran microbiome	gut	Alpine orthopteran gut microbiomes	temperate_biome [ENVO_01001831]	digestive_tract [UBERON_0001555 ]	digestive_tract [UBERON_0001555 ]	Switzerland	2074	insect metagenome	1234904
MEP2-C10	Metrioptera_saussuriana	F	B5.2	Ensifera	46.29094315	Switzerland	7.112594383	323357	15.08.17	Alpine orthopteran microbiome	gut	Alpine orthopteran gut microbiomes	temperate_biome [ENVO_01001831]	digestive_tract [UBERON_0001555 ]	digestive_tract [UBERON_0001555 ]	Switzerland	1712	insect metagenome	1234904
MEP2-C11	Metrioptera_saussuriana	M	B4	Ensifera	46.28557705	Switzerland	7.095862432	323357	17.08.17	Alpine orthopteran microbiome	gut	Alpine orthopteran gut microbiomes	temperate_biome [ENVO_01001831]	digestive_tract [UBERON_0001555 ]	digestive_tract [UBERON_0001555 ]	Switzerland	1384	insect metagenome	1234904
MEP2-C12	Stenobothrus_lineatus	M	B3	Caelifera	46.27362922	Switzerland	7.048341589	355390	17.08.17	Alpine orthopteran microbiome	gut	Alpine orthopteran gut microbiomes	temperate_biome [ENVO_01001831]	digestive_tract [UBERON_0001555 ]	digestive_tract [UBERON_0001555 ]	Switzerland	1056	insect metagenome	1234904
MEP2-C2	Gomphocerippus_rufus	M	B3	Caelifera	46.27362922	Switzerland	7.048341589	58560	17.08.17	Alpine orthopteran microbiome	gut	Alpine orthopteran gut microbiomes	temperate_biome [ENVO_01001831]	digestive_tract [UBERON_0001555 ]	digestive_tract [UBERON_0001555 ]	Switzerland	1056	insect metagenome	1234904
MEP2-C3	Miramella_alpina	F	B8	Caelifera	46.26791258	Switzerland	7.162490295	150816	23.08.17	Alpine orthopteran microbiome	gut	Alpine orthopteran gut microbiomes	temperate_biome [ENVO_01001831]	digestive_tract [UBERON_0001555 ]	digestive_tract [UBERON_0001555 ]	Switzerland	2277	insect metagenome	1234904
MEP2-C4	Omocestus_rufipes	M	B3	Caelifera	46.27362922	Switzerland	7.048341589	660956	17.08.17	Alpine orthopteran microbiome	gut	Alpine orthopteran gut microbiomes	temperate_biome [ENVO_01001831]	digestive_tract [UBERON_0001555 ]	digestive_tract [UBERON_0001555 ]	Switzerland	1056	insect metagenome	1234904
MEP2-C5	Pholidoptera_griseoaptera	M	B1	Ensifera	46.25719122	Switzerland	7.022405752	302092	16.08.17	Alpine orthopteran microbiome	gut	Alpine orthopteran gut microbiomes	temperate_biome [ENVO_01001831]	digestive_tract [UBERON_0001555 ]	digestive_tract [UBERON_0001555 ]	Switzerland	601	insect metagenome	1234904
MEP2-C6	Decticus_verrucivorus	F	B5.1	Ensifera	46.28508505	Switzerland	7.124605796	441217	21.08.17	Alpine orthopteran microbiome	gut	Alpine orthopteran gut microbiomes	temperate_biome [ENVO_01001831]	digestive_tract [UBERON_0001555 ]	digestive_tract [UBERON_0001555 ]	Switzerland	1361	insect metagenome	1234904
MEP2-C7	Gomphocerippus_rufus	M	B3	Caelifera	46.27362922	Switzerland	7.048341589	58560	17.08.17	Alpine orthopteran microbiome	gut	Alpine orthopteran gut microbiomes	temperate_biome [ENVO_01001831]	digestive_tract [UBERON_0001555 ]	digestive_tract [UBERON_0001555 ]	Switzerland	1056	insect metagenome	1234904
MEP2-C8	Stauroderus_scalaris	F	B2	Caelifera	46.26847275	Switzerland	7.032514702	7019	17.08.17	Alpine orthopteran microbiome	gut	Alpine orthopteran gut microbiomes	temperate_biome [ENVO_01001831]	digestive_tract [UBERON_0001555 ]	digestive_tract [UBERON_0001555 ]	Switzerland	743	insect metagenome	1234904
MEP2-C9	Euthystira_brachyptera	M	B2	Caelifera	46.26847275	Switzerland	7.032514702	294354	17.08.17	Alpine orthopteran microbiome	gut	Alpine orthopteran gut microbiomes	temperate_biome [ENVO_01001831]	digestive_tract [UBERON_0001555 ]	digestive_tract [UBERON_0001555 ]	Switzerland	743	insect metagenome	1234904
MEP2-D10	Anonconotus_alpinus	F	B7	Ensifera	46.27627826	Switzerland	7.155130793	2895733	23.08.17	Alpine orthopteran microbiome	gut	Alpine orthopteran gut microbiomes	temperate_biome [ENVO_01001831]	digestive_tract [UBERON_0001555 ]	digestive_tract [UBERON_0001555 ]	Switzerland	2074	insect metagenome	1234904
MEP2-D11	Phaneroptera_falcata	M	B1	Ensifera	46.25719122	Switzerland	7.022405752	396409	02.08.17	Alpine orthopteran microbiome	gut	Alpine orthopteran gut microbiomes	temperate_biome [ENVO_01001831]	digestive_tract [UBERON_0001555 ]	digestive_tract [UBERON_0001555 ]	Switzerland	601	insect metagenome	1234904
MEP2-D12	Podisma_pedestris	M	B8	Caelifera	46.26791258	Switzerland	7.162490295	109886	23.08.17	Alpine orthopteran microbiome	gut	Alpine orthopteran gut microbiomes	temperate_biome [ENVO_01001831]	digestive_tract [UBERON_0001555 ]	digestive_tract [UBERON_0001555 ]	Switzerland	2277	insect metagenome	1234904
MEP2-D2	Stenobothrus_lineatus	M	B2	Caelifera	46.26847275	Switzerland	7.032514702	355390	17.08.17	Alpine orthopteran microbiome	gut	Alpine orthopteran gut microbiomes	temperate_biome [ENVO_01001831]	digestive_tract [UBERON_0001555 ]	digestive_tract [UBERON_0001555 ]	Switzerland	743	insect metagenome	1234904
MEP2-D3	Podisma_pedestris	F	B8	Caelifera	46.26791258	Switzerland	7.162490295	109886	23.08.17	Alpine orthopteran microbiome	gut	Alpine orthopteran gut microbiomes	temperate_biome [ENVO_01001831]	digestive_tract [UBERON_0001555 ]	digestive_tract [UBERON_0001555 ]	Switzerland	2277	insect metagenome	1234904
MEP2-D4	Polysarcus_denticauda	M	B7	Ensifera	46.27627826	Switzerland	7.155130793	473763	23.08.17	Alpine orthopteran microbiome	gut	Alpine orthopteran gut microbiomes	temperate_biome [ENVO_01001831]	digestive_tract [UBERON_0001555 ]	digestive_tract [UBERON_0001555 ]	Switzerland	2074	insect metagenome	1234904
MEP2-D5	Phaneroptera_falcata	F	B1	Ensifera	46.25719122	Switzerland	7.022405752	396409	02.08.17	Alpine orthopteran microbiome	gut	Alpine orthopteran gut microbiomes	temperate_biome [ENVO_01001831]	digestive_tract [UBERON_0001555 ]	digestive_tract [UBERON_0001555 ]	Switzerland	601	insect metagenome	1234904
MEP2-D6	Podisma_pedestris	F	B7	Caelifera	46.27627826	Switzerland	7.155130793	109886	23.08.17	Alpine orthopteran microbiome	gut	Alpine orthopteran gut microbiomes	temperate_biome [ENVO_01001831]	digestive_tract [UBERON_0001555 ]	digestive_tract [UBERON_0001555 ]	Switzerland	2074	insect metagenome	1234904
MEP2-D7	Euthystira_brachyptera	M	B8	Caelifera	46.26791258	Switzerland	7.162490295	294354	23.08.17	Alpine orthopteran microbiome	gut	Alpine orthopteran gut microbiomes	temperate_biome [ENVO_01001831]	digestive_tract [UBERON_0001555 ]	digestive_tract [UBERON_0001555 ]	Switzerland	2277	insect metagenome	1234904
MEP2-D8	Stenobothrus_lineatus	F	B2	Caelifera	46.26847275	Switzerland	7.032514702	355390	17.08.17	Alpine orthopteran microbiome	gut	Alpine orthopteran gut microbiomes	temperate_biome [ENVO_01001831]	digestive_tract [UBERON_0001555 ]	digestive_tract [UBERON_0001555 ]	Switzerland	743	insect metagenome	1234904
MEP2-D9	Miramella_alpina	M	B7	Caelifera	46.27627826	Switzerland	7.155130793	150816	23.08.17	Alpine orthopteran microbiome	gut	Alpine orthopteran gut microbiomes	temperate_biome [ENVO_01001831]	digestive_tract [UBERON_0001555 ]	digestive_tract [UBERON_0001555 ]	Switzerland	2074	insect metagenome	1234904
MEP2-E1	Chorthippus_biguttulus	M	B2	Caelifera	46.26847275	Switzerland	7.032514702	270253	17.08.17	Alpine orthopteran microbiome	gut	Alpine orthopteran gut microbiomes	temperate_biome [ENVO_01001831]	digestive_tract [UBERON_0001555 ]	digestive_tract [UBERON_0001555 ]	Switzerland	743	insect metagenome	1234904
MEP2-E11	Omocestus_viridulus	M	B7	Caelifera	46.27627826	Switzerland	7.155130793	294351	23.08.17	Alpine orthopteran microbiome	gut	Alpine orthopteran gut microbiomes	temperate_biome [ENVO_01001831]	digestive_tract [UBERON_0001555 ]	digestive_tract [UBERON_0001555 ]	Switzerland	2074	insect metagenome	1234904
MEP2-E2	Chorthippus_parallelus	M	B6	Caelifera	46.26808856	Switzerland	7.107608205	37639	21.08.17	Alpine orthopteran microbiome	gut	Alpine orthopteran gut microbiomes	temperate_biome [ENVO_01001831]	digestive_tract [UBERON_0001555 ]	digestive_tract [UBERON_0001555 ]	Switzerland	1836	insect metagenome	1234904
MEP2-E3	Arcyptera_fusca	F	B3	Caelifera	46.27362922	Switzerland	7.048341589	58562	17.08.17	Alpine orthopteran microbiome	gut	Alpine orthopteran gut microbiomes	temperate_biome [ENVO_01001831]	digestive_tract [UBERON_0001555 ]	digestive_tract [UBERON_0001555 ]	Switzerland	1056	insect metagenome	1234904
MEP2-E4	Metrioptera_saussuriana	F	B4	Ensifera	46.28557705	Switzerland	7.095862432	323357	17.08.17	Alpine orthopteran microbiome	gut	Alpine orthopteran gut microbiomes	temperate_biome [ENVO_01001831]	digestive_tract [UBERON_0001555 ]	digestive_tract [UBERON_0001555 ]	Switzerland	1384	insect metagenome	1234904
MEP2-E5	Gomphocerippus_rufus	F	B1	Caelifera	46.25719122	Switzerland	7.022405752	58560	16.08.17	Alpine orthopteran microbiome	gut	Alpine orthopteran gut microbiomes	temperate_biome [ENVO_01001831]	digestive_tract [UBERON_0001555 ]	digestive_tract [UBERON_0001555 ]	Switzerland	601	insect metagenome	1234904
MEP2-E6	Stauroderus_scalaris	F	B5.1	Caelifera	46.28508505	Switzerland	7.124605796	7019	21.08.17	Alpine orthopteran microbiome	gut	Alpine orthopteran gut microbiomes	temperate_biome [ENVO_01001831]	digestive_tract [UBERON_0001555 ]	digestive_tract [UBERON_0001555 ]	Switzerland	1361	insect metagenome	1234904
MEP2-E7	Chorthippus_biguttulus	F	B5.2	Caelifera	46.29094315	Switzerland	7.112594383	270253	15.08.17	Alpine orthopteran microbiome	gut	Alpine orthopteran gut microbiomes	temperate_biome [ENVO_01001831]	digestive_tract [UBERON_0001555 ]	digestive_tract [UBERON_0001555 ]	Switzerland	1712	insect metagenome	1234904
MEP2-E8	Euthystira_brachyptera	F	B3	Caelifera	46.27362922	Switzerland	7.048341589	294354	17.08.17	Alpine orthopteran microbiome	gut	Alpine orthopteran gut microbiomes	temperate_biome [ENVO_01001831]	digestive_tract [UBERON_0001555 ]	digestive_tract [UBERON_0001555 ]	Switzerland	1056	insect metagenome	1234904
MEP2-E9	Chorthippus_parallelus	F	B2	Caelifera	46.26847275	Switzerland	7.032514702	37639	17.08.17	Alpine orthopteran microbiome	gut	Alpine orthopteran gut microbiomes	temperate_biome [ENVO_01001831]	digestive_tract [UBERON_0001555 ]	digestive_tract [UBERON_0001555 ]	Switzerland	743	insect metagenome	1234904
MEP2-F1	Metrioptera_saussuriana	M	B7	Ensifera	46.27627826	Switzerland	7.155130793	323357	23.08.17	Alpine orthopteran microbiome	gut	Alpine orthopteran gut microbiomes	temperate_biome [ENVO_01001831]	digestive_tract [UBERON_0001555 ]	digestive_tract [UBERON_0001555 ]	Switzerland	2074	insect metagenome	1234904
MEP2-F10	Stauroderus_scalaris	F	B6	Caelifera	46.26808856	Switzerland	7.107608205	7019	21.08.17	Alpine orthopteran microbiome	gut	Alpine orthopteran gut microbiomes	temperate_biome [ENVO_01001831]	digestive_tract [UBERON_0001555 ]	digestive_tract [UBERON_0001555 ]	Switzerland	1836	insect metagenome	1234904
MEP2-F11	Stenobothrus_lineatus	M	B4	Caelifera	46.28557705	Switzerland	7.095862432	355390	17.08.17	Alpine orthopteran microbiome	gut	Alpine orthopteran gut microbiomes	temperate_biome [ENVO_01001831]	digestive_tract [UBERON_0001555 ]	digestive_tract [UBERON_0001555 ]	Switzerland	1384	insect metagenome	1234904
MEP2-F12	Gomphocerippus_rufus	F	B2	Caelifera	46.26847275	Switzerland	7.032514702	58560	17.08.17	Alpine orthopteran microbiome	gut	Alpine orthopteran gut microbiomes	temperate_biome [ENVO_01001831]	digestive_tract [UBERON_0001555 ]	digestive_tract [UBERON_0001555 ]	Switzerland	743	insect metagenome	1234904
MEP2-F2	Mecostethus_parapleurus	F	B5.1	Caelifera	46.28508505	Switzerland	7.124605796	243010	21.08.17	Alpine orthopteran microbiome	gut	Alpine orthopteran gut microbiomes	temperate_biome [ENVO_01001831]	digestive_tract [UBERON_0001555 ]	digestive_tract [UBERON_0001555 ]	Switzerland	1361	insect metagenome	1234904
MEP2-F3	Arcyptera_fusca	M	B2	Caelifera	46.26847275	Switzerland	7.032514702	58562	17.08.17	Alpine orthopteran microbiome	gut	Alpine orthopteran gut microbiomes	temperate_biome [ENVO_01001831]	digestive_tract [UBERON_0001555 ]	digestive_tract [UBERON_0001555 ]	Switzerland	743	insect metagenome	1234904
MEP2-F4	Phaneroptera_falcata	F	B3	Ensifera	46.27362922	Switzerland	7.048341589	396409	17.08.17	Alpine orthopteran microbiome	gut	Alpine orthopteran gut microbiomes	temperate_biome [ENVO_01001831]	digestive_tract [UBERON_0001555 ]	digestive_tract [UBERON_0001555 ]	Switzerland	1056	insect metagenome	1234904
MEP2-F5	Stauroderus_scalaris	M	B5.2	Caelifera	46.29094315	Switzerland	7.112594383	7019	15.08.17	Alpine orthopteran microbiome	gut	Alpine orthopteran gut microbiomes	temperate_biome [ENVO_01001831]	digestive_tract [UBERON_0001555 ]	digestive_tract [UBERON_0001555 ]	Switzerland	1712	insect metagenome	1234904
MEP2-F6	Podisma_pedestris	M	B7	Caelifera	46.27627826	Switzerland	7.155130793	109886	23.08.17	Alpine orthopteran microbiome	gut	Alpine orthopteran gut microbiomes	temperate_biome [ENVO_01001831]	digestive_tract [UBERON_0001555 ]	digestive_tract [UBERON_0001555 ]	Switzerland	2074	insect metagenome	1234904
MEP2-F7	Chorthippus_parallelus	F	B8	Caelifera	46.26791258	Switzerland	7.162490295	37639	23.08.17	Alpine orthopteran microbiome	gut	Alpine orthopteran gut microbiomes	temperate_biome [ENVO_01001831]	digestive_tract [UBERON_0001555 ]	digestive_tract [UBERON_0001555 ]	Switzerland	2277	insect metagenome	1234904
MEP2-F8	Stauroderus_scalaris	M	B1	Caelifera	46.25719122	Switzerland	7.022405752	7019	02.08.17	Alpine orthopteran microbiome	gut	Alpine orthopteran gut microbiomes	temperate_biome [ENVO_01001831]	digestive_tract [UBERON_0001555 ]	digestive_tract [UBERON_0001555 ]	Switzerland	601	insect metagenome	1234904
MEP2-F9	Stenobothrus_lineatus	M	B4	Caelifera	46.28557705	Switzerland	7.095862432	355390	17.08.17	Alpine orthopteran microbiome	gut	Alpine orthopteran gut microbiomes	temperate_biome [ENVO_01001831]	digestive_tract [UBERON_0001555 ]	digestive_tract [UBERON_0001555 ]	Switzerland	1384	insect metagenome	1234904
MEP2-G1	Stauroderus_scalaris	F	B1	Caelifera	46.25719122	Switzerland	7.022405752	7019	02.08.17	Alpine orthopteran microbiome	gut	Alpine orthopteran gut microbiomes	temperate_biome [ENVO_01001831]	digestive_tract [UBERON_0001555 ]	digestive_tract [UBERON_0001555 ]	Switzerland	601	insect metagenome	1234904
MEP2-G10	Euthystira_brachyptera	F	B1	Caelifera	46.25719122	Switzerland	7.022405752	294354	16.08.17	Alpine orthopteran microbiome	gut	Alpine orthopteran gut microbiomes	temperate_biome [ENVO_01001831]	digestive_tract [UBERON_0001555 ]	digestive_tract [UBERON_0001555 ]	Switzerland	601	insect metagenome	1234904
MEP2-G11	Mecostethus_parapleurus	M	B2	Caelifera	46.26847275	Switzerland	7.032514702	243010	17.08.17	Alpine orthopteran microbiome	gut	Alpine orthopteran gut microbiomes	temperate_biome [ENVO_01001831]	digestive_tract [UBERON_0001555 ]	digestive_tract [UBERON_0001555 ]	Switzerland	743	insect metagenome	1234904
MEP2-G12	Chorthippus_parallelus	M	B2	Caelifera	46.26847275	Switzerland	7.032514702	37639	17.08.17	Alpine orthopteran microbiome	gut	Alpine orthopteran gut microbiomes	temperate_biome [ENVO_01001831]	digestive_tract [UBERON_0001555 ]	digestive_tract [UBERON_0001555 ]	Switzerland	743	insect metagenome	1234904
MEP2-G2	Euthystira_brachyptera	F	B5.1	Caelifera	46.28508505	Switzerland	7.124605796	294354	21.08.17	Alpine orthopteran microbiome	gut	Alpine orthopteran gut microbiomes	temperate_biome [ENVO_01001831]	digestive_tract [UBERON_0001555 ]	digestive_tract [UBERON_0001555 ]	Switzerland	1361	insect metagenome	1234904
MEP2-G3	Stauroderus_scalaris	M	B6	Caelifera	46.26808856	Switzerland	7.107608205	7019	21.08.17	Alpine orthopteran microbiome	gut	Alpine orthopteran gut microbiomes	temperate_biome [ENVO_01001831]	digestive_tract [UBERON_0001555 ]	digestive_tract [UBERON_0001555 ]	Switzerland	1836	insect metagenome	1234904
MEP2-G4	Chorthippus_parallelus	M	B7	Caelifera	46.27627826	Switzerland	7.155130793	37639	23.08.17	Alpine orthopteran microbiome	gut	Alpine orthopteran gut microbiomes	temperate_biome [ENVO_01001831]	digestive_tract [UBERON_0001555 ]	digestive_tract [UBERON_0001555 ]	Switzerland	2074	insect metagenome	1234904
MEP2-G5	Chorthippus_parallelus	F	B5.1	Caelifera	46.28508505	Switzerland	7.124605796	37639	21.08.17	Alpine orthopteran microbiome	gut	Alpine orthopteran gut microbiomes	temperate_biome [ENVO_01001831]	digestive_tract [UBERON_0001555 ]	digestive_tract [UBERON_0001555 ]	Switzerland	1361	insect metagenome	1234904
MEP2-G6	Stauroderus_scalaris	F	B4	Caelifera	46.28557705	Switzerland	7.095862432	7019	17.08.17	Alpine orthopteran microbiome	gut	Alpine orthopteran gut microbiomes	temperate_biome [ENVO_01001831]	digestive_tract [UBERON_0001555 ]	digestive_tract [UBERON_0001555 ]	Switzerland	1384	insect metagenome	1234904
MEP2-G7	Metrioptera_saussuriana	F	B6	Ensifera	46.26808856	Switzerland	7.107608205	323357	21.08.17	Alpine orthopteran microbiome	gut	Alpine orthopteran gut microbiomes	temperate_biome [ENVO_01001831]	digestive_tract [UBERON_0001555 ]	digestive_tract [UBERON_0001555 ]	Switzerland	1836	insect metagenome	1234904
MEP2-G8	Arcyptera_fusca	F	B2	Caelifera	46.26847275	Switzerland	7.032514702	58562	17.08.17	Alpine orthopteran microbiome	gut	Alpine orthopteran gut microbiomes	temperate_biome [ENVO_01001831]	digestive_tract [UBERON_0001555 ]	digestive_tract [UBERON_0001555 ]	Switzerland	743	insect metagenome	1234904
MEP2-G9	Omocestus_rufipes	M	B2	Caelifera	46.26847275	Switzerland	7.032514702	660956	17.08.17	Alpine orthopteran microbiome	gut	Alpine orthopteran gut microbiomes	temperate_biome [ENVO_01001831]	digestive_tract [UBERON_0001555 ]	digestive_tract [UBERON_0001555 ]	Switzerland	743	insect metagenome	1234904
MEP2-H1	Euthystira_brachyptera	F	B8	Caelifera	46.26791258	Switzerland	7.162490295	294354	23.08.17	Alpine orthopteran microbiome	gut	Alpine orthopteran gut microbiomes	temperate_biome [ENVO_01001831]	digestive_tract [UBERON_0001555 ]	digestive_tract [UBERON_0001555 ]	Switzerland	2277	insect metagenome	1234904
MEP2-H10	Metrioptera_roeselii	F	B5.2	Ensifera	46.29094315	Switzerland	7.112594383	494379	15.08.17	Alpine orthopteran microbiome	gut	Alpine orthopteran gut microbiomes	temperate_biome [ENVO_01001831]	digestive_tract [UBERON_0001555 ]	digestive_tract [UBERON_0001555 ]	Switzerland	1712	insect metagenome	1234904
MEP2-H11	Tettigonia_cantans	M	B5.2	Ensifera	46.29094315	Switzerland	7.112594383	420850	15.08.17	Alpine orthopteran microbiome	gut	Alpine orthopteran gut microbiomes	temperate_biome [ENVO_01001831]	digestive_tract [UBERON_0001555 ]	digestive_tract [UBERON_0001555 ]	Switzerland	1712	insect metagenome	1234904
MEP2-H12	Stauroderus_scalaris	M	B1	Caelifera	46.25719122	Switzerland	7.022405752	7019	02.08.17	Alpine orthopteran microbiome	gut	Alpine orthopteran gut microbiomes	temperate_biome [ENVO_01001831]	digestive_tract [UBERON_0001555 ]	digestive_tract [UBERON_0001555 ]	Switzerland	601	insect metagenome	1234904
MEP2-H2	Miramella_alpina	M	B8	Caelifera	46.26791258	Switzerland	7.162490295	150816	23.08.17	Alpine orthopteran microbiome	gut	Alpine orthopteran gut microbiomes	temperate_biome [ENVO_01001831]	digestive_tract [UBERON_0001555 ]	digestive_tract [UBERON_0001555 ]	Switzerland	2277	insect metagenome	1234904
MEP2-H3	Chorthippus_parallelus	F	B6	Caelifera	46.26808856	Switzerland	7.107608205	37639	21.08.17	Alpine orthopteran microbiome	gut	Alpine orthopteran gut microbiomes	temperate_biome [ENVO_01001831]	digestive_tract [UBERON_0001555 ]	digestive_tract [UBERON_0001555 ]	Switzerland	1836	insect metagenome	1234904
MEP2-H4	Phaneroptera_falcata	M	B1	Ensifera	46.25719122	Switzerland	7.022405752	396409	02.08.17	Alpine orthopteran microbiome	gut	Alpine orthopteran gut microbiomes	temperate_biome [ENVO_01001831]	digestive_tract [UBERON_0001555 ]	digestive_tract [UBERON_0001555 ]	Switzerland	601	insect metagenome	1234904
MEP2-H5	Metrioptera_roeselii	F	B3	Ensifera	46.27362922	Switzerland	7.048341589	494379	17.08.17	Alpine orthopteran microbiome	gut	Alpine orthopteran gut microbiomes	temperate_biome [ENVO_01001831]	digestive_tract [UBERON_0001555 ]	digestive_tract [UBERON_0001555 ]	Switzerland	1056	insect metagenome	1234904
MEP2-H6	Psophus_stridulus	M	B6	Caelifera	46.26808856	Switzerland	7.107608205	433472	21.08.17	Alpine orthopteran microbiome	gut	Alpine orthopteran gut microbiomes	temperate_biome [ENVO_01001831]	digestive_tract [UBERON_0001555 ]	digestive_tract [UBERON_0001555 ]	Switzerland	1836	insect metagenome	1234904
MEP2-H7	Phaneroptera_falcata	F	B1	Ensifera	46.25719122	Switzerland	7.022405752	396409	02.08.17	Alpine orthopteran microbiome	gut	Alpine orthopteran gut microbiomes	temperate_biome [ENVO_01001831]	digestive_tract [UBERON_0001555 ]	digestive_tract [UBERON_0001555 ]	Switzerland	601	insect metagenome	1234904
MEP2-H8	Omocestus_rufipes	M	B2	Caelifera	46.26847275	Switzerland	7.032514702	660956	17.08.17	Alpine orthopteran microbiome	gut	Alpine orthopteran gut microbiomes	temperate_biome [ENVO_01001831]	digestive_tract [UBERON_0001555 ]	digestive_tract [UBERON_0001555 ]	Switzerland	743	insect metagenome	1234904
MEP2-H9	Miramella_alpina	F	B7	Caelifera	46.27627826	Switzerland	7.155130793	150816	23.08.17	Alpine orthopteran microbiome	gut	Alpine orthopteran gut microbiomes	temperate_biome [ENVO_01001831]	digestive_tract [UBERON_0001555 ]	digestive_tract [UBERON_0001555 ]	Switzerland	2074	insect metagenome	1234904
MEP3-A1	Chorthippus_parallelus	M	B4	Caelifera	46.28557705	Switzerland	7.095862432	37639	17.08.17	Alpine orthopteran microbiome	gut	Alpine orthopteran gut microbiomes	temperate_biome [ENVO_01001831]	digestive_tract [UBERON_0001555 ]	digestive_tract [UBERON_0001555 ]	Switzerland	1384	insect metagenome	1234904
MEP3-A10	Ruspolia_nitidula	F	B1	Ensifera	46.25719122	Switzerland	7.022405752	62786	02.08.17	Alpine orthopteran microbiome	gut	Alpine orthopteran gut microbiomes	temperate_biome [ENVO_01001831]	digestive_tract [UBERON_0001555 ]	digestive_tract [UBERON_0001555 ]	Switzerland	601	insect metagenome	1234904
MEP3-A11	Omocestus_viridulus	F	B5.1	Caelifera	46.28508505	Switzerland	7.124605796	294351	21.08.17	Alpine orthopteran microbiome	gut	Alpine orthopteran gut microbiomes	temperate_biome [ENVO_01001831]	digestive_tract [UBERON_0001555 ]	digestive_tract [UBERON_0001555 ]	Switzerland	1361	insect metagenome	1234904
MEP3-A12	Chorthippus_parallelus	M	B6	Caelifera	46.26808856	Switzerland	7.107608205	37639	21.08.17	Alpine orthopteran microbiome	gut	Alpine orthopteran gut microbiomes	temperate_biome [ENVO_01001831]	digestive_tract [UBERON_0001555 ]	digestive_tract [UBERON_0001555 ]	Switzerland	1836	insect metagenome	1234904
MEP3-A2	Chorthippus_parallelus	F	B5.1	Caelifera	46.28508505	Switzerland	7.124605796	37639	21.08.17	Alpine orthopteran microbiome	gut	Alpine orthopteran gut microbiomes	temperate_biome [ENVO_01001831]	digestive_tract [UBERON_0001555 ]	digestive_tract [UBERON_0001555 ]	Switzerland	1361	insect metagenome	1234904
MEP3-A3	Chorthippus_parallelus	F	B1	Caelifera	46.25719122	Switzerland	7.022405752	37639	16.08.17	Alpine orthopteran microbiome	gut	Alpine orthopteran gut microbiomes	temperate_biome [ENVO_01001831]	digestive_tract [UBERON_0001555 ]	digestive_tract [UBERON_0001555 ]	Switzerland	601	insect metagenome	1234904
MEP3-A4	Chorthippus_parallelus	M	B7	Caelifera	46.27627826	Switzerland	7.155130793	37639	23.08.17	Alpine orthopteran microbiome	gut	Alpine orthopteran gut microbiomes	temperate_biome [ENVO_01001831]	digestive_tract [UBERON_0001555 ]	digestive_tract [UBERON_0001555 ]	Switzerland	2074	insect metagenome	1234904
MEP3-A5	Platycleis_albopunctata	M	B3	Ensifera	46.27362922	Switzerland	7.048341589	470653	17.08.17	Alpine orthopteran microbiome	gut	Alpine orthopteran gut microbiomes	temperate_biome [ENVO_01001831]	digestive_tract [UBERON_0001555 ]	digestive_tract [UBERON_0001555 ]	Switzerland	1056	insect metagenome	1234904
MEP3-A6	Platycleis_albopunctata	M	B1	Ensifera	46.25719122	Switzerland	7.022405752	470653	16.08.17	Alpine orthopteran microbiome	gut	Alpine orthopteran gut microbiomes	temperate_biome [ENVO_01001831]	digestive_tract [UBERON_0001555 ]	digestive_tract [UBERON_0001555 ]	Switzerland	601	insect metagenome	1234904
MEP3-A7	Omocestus_rufipes	F	B3	Caelifera	46.27362922	Switzerland	7.048341589	660956	17.08.17	Alpine orthopteran microbiome	gut	Alpine orthopteran gut microbiomes	temperate_biome [ENVO_01001831]	digestive_tract [UBERON_0001555 ]	digestive_tract [UBERON_0001555 ]	Switzerland	1056	insect metagenome	1234904
MEP3-A8	Metrioptera_roeselii	F	B5.1	Ensifera	46.28508505	Switzerland	7.124605796	494379	21.08.17	Alpine orthopteran microbiome	gut	Alpine orthopteran gut microbiomes	temperate_biome [ENVO_01001831]	digestive_tract [UBERON_0001555 ]	digestive_tract [UBERON_0001555 ]	Switzerland	1361	insect metagenome	1234904
MEP3-A9	Chorthippus_parallelus	F	B4	Caelifera	46.28557705	Switzerland	7.095862432	37639	17.08.17	Alpine orthopteran microbiome	gut	Alpine orthopteran gut microbiomes	temperate_biome [ENVO_01001831]	digestive_tract [UBERON_0001555 ]	digestive_tract [UBERON_0001555 ]	Switzerland	1384	insect metagenome	1234904
MEP3-B1	Miramella_alpina	M	B8	Caelifera	46.26791258	Switzerland	7.162490295	150816	23.08.17	Alpine orthopteran microbiome	gut	Alpine orthopteran gut microbiomes	temperate_biome [ENVO_01001831]	digestive_tract [UBERON_0001555 ]	digestive_tract [UBERON_0001555 ]	Switzerland	2277	insect metagenome	1234904
MEP3-B10	Mecostethus_parapleurus	M	B3	Caelifera	46.27362922	Switzerland	7.048341589	243010	17.08.17	Alpine orthopteran microbiome	gut	Alpine orthopteran gut microbiomes	temperate_biome [ENVO_01001831]	digestive_tract [UBERON_0001555 ]	digestive_tract [UBERON_0001555 ]	Switzerland	1056	insect metagenome	1234904
MEP3-B11	Ruspolia_nitidula	F	B2	Ensifera	46.26847275	Switzerland	7.032514702	62786	17.08.17	Alpine orthopteran microbiome	gut	Alpine orthopteran gut microbiomes	temperate_biome [ENVO_01001831]	digestive_tract [UBERON_0001555 ]	digestive_tract [UBERON_0001555 ]	Switzerland	743	insect metagenome	1234904
MEP3-B12	Omocestus_viridulus	M	B4	Caelifera	46.28557705	Switzerland	7.095862432	294351	17.08.17	Alpine orthopteran microbiome	gut	Alpine orthopteran gut microbiomes	temperate_biome [ENVO_01001831]	digestive_tract [UBERON_0001555 ]	digestive_tract [UBERON_0001555 ]	Switzerland	1384	insect metagenome	1234904
MEP3-B2	Chorthippus_parallelus	M	B5.1	Caelifera	46.28508505	Switzerland	7.124605796	37639	21.08.17	Alpine orthopteran microbiome	gut	Alpine orthopteran gut microbiomes	temperate_biome [ENVO_01001831]	digestive_tract [UBERON_0001555 ]	digestive_tract [UBERON_0001555 ]	Switzerland	1361	insect metagenome	1234904
MEP3-B3	Stauroderus_scalaris	M	B4	Caelifera	46.28557705	Switzerland	7.095862432	7019	17.08.17	Alpine orthopteran microbiome	gut	Alpine orthopteran gut microbiomes	temperate_biome [ENVO_01001831]	digestive_tract [UBERON_0001555 ]	digestive_tract [UBERON_0001555 ]	Switzerland	1384	insect metagenome	1234904
MEP3-B4	Chorthippus_parallelus	F	B1	Caelifera	46.25719122	Switzerland	7.022405752	37639	16.08.17	Alpine orthopteran microbiome	gut	Alpine orthopteran gut microbiomes	temperate_biome [ENVO_01001831]	digestive_tract [UBERON_0001555 ]	digestive_tract [UBERON_0001555 ]	Switzerland	601	insect metagenome	1234904
MEP3-B5	Metrioptera_saussuriana	M	B4	Ensifera	46.28557705	Switzerland	7.095862432	323357	17.08.17	Alpine orthopteran microbiome	gut	Alpine orthopteran gut microbiomes	temperate_biome [ENVO_01001831]	digestive_tract [UBERON_0001555 ]	digestive_tract [UBERON_0001555 ]	Switzerland	1384	insect metagenome	1234904
MEP3-B6	Metrioptera_saussuriana	M	B6	Ensifera	46.26808856	Switzerland	7.107608205	323357	21.08.17	Alpine orthopteran microbiome	gut	Alpine orthopteran gut microbiomes	temperate_biome [ENVO_01001831]	digestive_tract [UBERON_0001555 ]	digestive_tract [UBERON_0001555 ]	Switzerland	1836	insect metagenome	1234904
MEP3-B7	Euthystira_brachyptera	F	B5.1	Caelifera	46.28508505	Switzerland	7.124605796	294354	21.08.17	Alpine orthopteran microbiome	gut	Alpine orthopteran gut microbiomes	temperate_biome [ENVO_01001831]	digestive_tract [UBERON_0001555 ]	digestive_tract [UBERON_0001555 ]	Switzerland	1361	insect metagenome	1234904
MEP3-B8	Stenobothrus_lineatus	M	B3	Caelifera	46.27362922	Switzerland	7.048341589	355390	17.08.17	Alpine orthopteran microbiome	gut	Alpine orthopteran gut microbiomes	temperate_biome [ENVO_01001831]	digestive_tract [UBERON_0001555 ]	digestive_tract [UBERON_0001555 ]	Switzerland	1056	insect metagenome	1234904
MEP3-B9	Anonconotus_alpinus	F	B7	Ensifera	46.27627826	Switzerland	7.155130793	2895733	23.08.17	Alpine orthopteran microbiome	gut	Alpine orthopteran gut microbiomes	temperate_biome [ENVO_01001831]	digestive_tract [UBERON_0001555 ]	digestive_tract [UBERON_0001555 ]	Switzerland	2074	insect metagenome	1234904
MEP3-C1	Podisma_pedestris	M	B7	Caelifera	46.27627826	Switzerland	7.155130793	109886	23.08.17	Alpine orthopteran microbiome	gut	Alpine orthopteran gut microbiomes	temperate_biome [ENVO_01001831]	digestive_tract [UBERON_0001555 ]	digestive_tract [UBERON_0001555 ]	Switzerland	2074	insect metagenome	1234904
MEP3-C10	Metrioptera_saussuriana	M	B5.1	Ensifera	46.28508505	Switzerland	7.124605796	323357	21.08.17	Alpine orthopteran microbiome	gut	Alpine orthopteran gut microbiomes	temperate_biome [ENVO_01001831]	digestive_tract [UBERON_0001555 ]	digestive_tract [UBERON_0001555 ]	Switzerland	1361	insect metagenome	1234904
MEP3-C11	Euthystira_brachyptera	F	B4	Caelifera	46.28557705	Switzerland	7.095862432	294354	17.08.17	Alpine orthopteran microbiome	gut	Alpine orthopteran gut microbiomes	temperate_biome [ENVO_01001831]	digestive_tract [UBERON_0001555 ]	digestive_tract [UBERON_0001555 ]	Switzerland	1384	insect metagenome	1234904
MEP3-C12	Gomphocerippus_rufus	M	B3	Caelifera	46.27362922	Switzerland	7.048341589	58560	17.08.17	Alpine orthopteran microbiome	gut	Alpine orthopteran gut microbiomes	temperate_biome [ENVO_01001831]	digestive_tract [UBERON_0001555 ]	digestive_tract [UBERON_0001555 ]	Switzerland	1056	insect metagenome	1234904
MEP3-C2	Chorthippus_parallelus	F	B3	Caelifera	46.27362922	Switzerland	7.048341589	37639	17.08.17	Alpine orthopteran microbiome	gut	Alpine orthopteran gut microbiomes	temperate_biome [ENVO_01001831]	digestive_tract [UBERON_0001555 ]	digestive_tract [UBERON_0001555 ]	Switzerland	1056	insect metagenome	1234904
MEP3-C3	Podisma_pedestris	F	B8	Caelifera	46.26791258	Switzerland	7.162490295	109886	23.08.17	Alpine orthopteran microbiome	gut	Alpine orthopteran gut microbiomes	temperate_biome [ENVO_01001831]	digestive_tract [UBERON_0001555 ]	digestive_tract [UBERON_0001555 ]	Switzerland	2277	insect metagenome	1234904
MEP3-C4	Oedipoda_caerulescens	F	B2	Caelifera	46.26847275	Switzerland	7.032514702	58615	17.08.17	Alpine orthopteran microbiome	gut	Alpine orthopteran gut microbiomes	temperate_biome [ENVO_01001831]	digestive_tract [UBERON_0001555 ]	digestive_tract [UBERON_0001555 ]	Switzerland	743	insect metagenome	1234904
MEP3-C5	Stauroderus_scalaris	F	B1	Caelifera	46.25719122	Switzerland	7.022405752	7019	02.08.17	Alpine orthopteran microbiome	gut	Alpine orthopteran gut microbiomes	temperate_biome [ENVO_01001831]	digestive_tract [UBERON_0001555 ]	digestive_tract [UBERON_0001555 ]	Switzerland	601	insect metagenome	1234904
MEP3-C6	Phaneroptera_falcata	F	B2	Ensifera	46.26847275	Switzerland	7.032514702	396409	17.08.17	Alpine orthopteran microbiome	gut	Alpine orthopteran gut microbiomes	temperate_biome [ENVO_01001831]	digestive_tract [UBERON_0001555 ]	digestive_tract [UBERON_0001555 ]	Switzerland	743	insect metagenome	1234904
MEP3-C7	Euthystira_brachyptera	F	B3	Caelifera	46.27362922	Switzerland	7.048341589	294354	17.08.17	Alpine orthopteran microbiome	gut	Alpine orthopteran gut microbiomes	temperate_biome [ENVO_01001831]	digestive_tract [UBERON_0001555 ]	digestive_tract [UBERON_0001555 ]	Switzerland	1056	insect metagenome	1234904
MEP3-C8	Platycleis_albopunctata	M	B2	Ensifera	46.26847275	Switzerland	7.032514702	470653	17.08.17	Alpine orthopteran microbiome	gut	Alpine orthopteran gut microbiomes	temperate_biome [ENVO_01001831]	digestive_tract [UBERON_0001555 ]	digestive_tract [UBERON_0001555 ]	Switzerland	743	insect metagenome	1234904
MEP3-C9	Platycleis_albopunctata	F	B2	Ensifera	46.26847275	Switzerland	7.032514702	470653	17.08.17	Alpine orthopteran microbiome	gut	Alpine orthopteran gut microbiomes	temperate_biome [ENVO_01001831]	digestive_tract [UBERON_0001555 ]	digestive_tract [UBERON_0001555 ]	Switzerland	743	insect metagenome	1234904
MEP3-D1	Euthystira_brachyptera	M	B3	Caelifera	46.27362922	Switzerland	7.048341589	294354	17.08.17	Alpine orthopteran microbiome	gut	Alpine orthopteran gut microbiomes	temperate_biome [ENVO_01001831]	digestive_tract [UBERON_0001555 ]	digestive_tract [UBERON_0001555 ]	Switzerland	1056	insect metagenome	1234904
MEP3-D10	Mecostethus_parapleurus	M	B4	Caelifera	46.28557705	Switzerland	7.095862432	243010	17.08.17	Alpine orthopteran microbiome	gut	Alpine orthopteran gut microbiomes	temperate_biome [ENVO_01001831]	digestive_tract [UBERON_0001555 ]	digestive_tract [UBERON_0001555 ]	Switzerland	1384	insect metagenome	1234904
MEP3-D11	Gomphocerippus_rufus	M	B1	Caelifera	46.25719122	Switzerland	7.022405752	58560	02.08.17	Alpine orthopteran microbiome	gut	Alpine orthopteran gut microbiomes	temperate_biome [ENVO_01001831]	digestive_tract [UBERON_0001555 ]	digestive_tract [UBERON_0001555 ]	Switzerland	601	insect metagenome	1234904
MEP3-D12	Euthystira_brachyptera	F	B2	Caelifera	46.26847275	Switzerland	7.032514702	294354	17.08.17	Alpine orthopteran microbiome	gut	Alpine orthopteran gut microbiomes	temperate_biome [ENVO_01001831]	digestive_tract [UBERON_0001555 ]	digestive_tract [UBERON_0001555 ]	Switzerland	743	insect metagenome	1234904
MEP3-D2	Stauroderus_scalaris	M	B2	Caelifera	46.26847275	Switzerland	7.032514702	7019	17.08.17	Alpine orthopteran microbiome	gut	Alpine orthopteran gut microbiomes	temperate_biome [ENVO_01001831]	digestive_tract [UBERON_0001555 ]	digestive_tract [UBERON_0001555 ]	Switzerland	743	insect metagenome	1234904
MEP3-D3	Podisma_pedestris	M	B8	Caelifera	46.26791258	Switzerland	7.162490295	109886	23.08.17	Alpine orthopteran microbiome	gut	Alpine orthopteran gut microbiomes	temperate_biome [ENVO_01001831]	digestive_tract [UBERON_0001555 ]	digestive_tract [UBERON_0001555 ]	Switzerland	2277	insect metagenome	1234904
MEP3-D4	Tettigonia_cantans	M	B5.1	Ensifera	46.28508505	Switzerland	7.124605796	420850	21.08.17	Alpine orthopteran microbiome	gut	Alpine orthopteran gut microbiomes	temperate_biome [ENVO_01001831]	digestive_tract [UBERON_0001555 ]	digestive_tract [UBERON_0001555 ]	Switzerland	1361	insect metagenome	1234904
MEP3-D5	Gomphocerippus_rufus	F	B1	Caelifera	46.25719122	Switzerland	7.022405752	58560	16.08.17	Alpine orthopteran microbiome	gut	Alpine orthopteran gut microbiomes	temperate_biome [ENVO_01001831]	digestive_tract [UBERON_0001555 ]	digestive_tract [UBERON_0001555 ]	Switzerland	601	insect metagenome	1234904
MEP3-D6	Miramella_alpina	M	B7	Caelifera	46.27627826	Switzerland	7.155130793	150816	23.08.17	Alpine orthopteran microbiome	gut	Alpine orthopteran gut microbiomes	temperate_biome [ENVO_01001831]	digestive_tract [UBERON_0001555 ]	digestive_tract [UBERON_0001555 ]	Switzerland	2074	insect metagenome	1234904
MEP3-D7	Miramella_alpina	F	B8	Caelifera	46.26791258	Switzerland	7.162490295	150816	23.08.17	Alpine orthopteran microbiome	gut	Alpine orthopteran gut microbiomes	temperate_biome [ENVO_01001831]	digestive_tract [UBERON_0001555 ]	digestive_tract [UBERON_0001555 ]	Switzerland	2277	insect metagenome	1234904
MEP3-D8	Stauroderus_scalaris	F	B2	Caelifera	46.26847275	Switzerland	7.032514702	7019	17.08.17	Alpine orthopteran microbiome	gut	Alpine orthopteran gut microbiomes	temperate_biome [ENVO_01001831]	digestive_tract [UBERON_0001555 ]	digestive_tract [UBERON_0001555 ]	Switzerland	743	insect metagenome	1234904
MEP3-D9	Euthystira_brachyptera	M	B7	Caelifera	46.27627826	Switzerland	7.155130793	294354	23.08.17	Alpine orthopteran microbiome	gut	Alpine orthopteran gut microbiomes	temperate_biome [ENVO_01001831]	digestive_tract [UBERON_0001555 ]	digestive_tract [UBERON_0001555 ]	Switzerland	2074	insect metagenome	1234904
MEP3-E1	Euthystira_brachyptera	M	B5.2	Caelifera	46.29094315	Switzerland	7.112594383	294354	15.08.17	Alpine orthopteran microbiome	gut	Alpine orthopteran gut microbiomes	temperate_biome [ENVO_01001831]	digestive_tract [UBERON_0001555 ]	digestive_tract [UBERON_0001555 ]	Switzerland	1712	insect metagenome	1234904
MEP3-E11	Metrioptera_saussuriana	F	B7	Ensifera	46.27627826	Switzerland	7.155130793	323357	23.08.17	Alpine orthopteran microbiome	gut	Alpine orthopteran gut microbiomes	temperate_biome [ENVO_01001831]	digestive_tract [UBERON_0001555 ]	digestive_tract [UBERON_0001555 ]	Switzerland	2074	insect metagenome	1234904
MEP3-E2	Euthystira_brachyptera	F	B6	Caelifera	46.26808856	Switzerland	7.107608205	294354	21.08.17	Alpine orthopteran microbiome	gut	Alpine orthopteran gut microbiomes	temperate_biome [ENVO_01001831]	digestive_tract [UBERON_0001555 ]	digestive_tract [UBERON_0001555 ]	Switzerland	1836	insect metagenome	1234904
MEP3-E3	Arcyptera_fusca	M	B2	Caelifera	46.26847275	Switzerland	7.032514702	58562	17.08.17	Alpine orthopteran microbiome	gut	Alpine orthopteran gut microbiomes	temperate_biome [ENVO_01001831]	digestive_tract [UBERON_0001555 ]	digestive_tract [UBERON_0001555 ]	Switzerland	743	insect metagenome	1234904
MEP3-E4	Chorthippus_parallelus	M	B4	Caelifera	46.28557705	Switzerland	7.095862432	37639	17.08.17	Alpine orthopteran microbiome	gut	Alpine orthopteran gut microbiomes	temperate_biome [ENVO_01001831]	digestive_tract [UBERON_0001555 ]	digestive_tract [UBERON_0001555 ]	Switzerland	1384	insect metagenome	1234904
MEP3-E5	Chorthippus_parallelus	F	B5.2	Caelifera	46.29094315	Switzerland	7.112594383	37639	15.08.17	Alpine orthopteran microbiome	gut	Alpine orthopteran gut microbiomes	temperate_biome [ENVO_01001831]	digestive_tract [UBERON_0001555 ]	digestive_tract [UBERON_0001555 ]	Switzerland	1712	insect metagenome	1234904
MEP3-E6	Chorthippus_parallelus	F	B5.1	Caelifera	46.28508505	Switzerland	7.124605796	37639	21.08.17	Alpine orthopteran microbiome	gut	Alpine orthopteran gut microbiomes	temperate_biome [ENVO_01001831]	digestive_tract [UBERON_0001555 ]	digestive_tract [UBERON_0001555 ]	Switzerland	1361	insect metagenome	1234904
MEP3-E7	Euthystira_brachyptera	F	B5.1	Caelifera	46.28508505	Switzerland	7.124605796	294354	21.08.17	Alpine orthopteran microbiome	gut	Alpine orthopteran gut microbiomes	temperate_biome [ENVO_01001831]	digestive_tract [UBERON_0001555 ]	digestive_tract [UBERON_0001555 ]	Switzerland	1361	insect metagenome	1234904
MEP3-E8	Stenobothrus_lineatus	F	B4	Caelifera	46.28557705	Switzerland	7.095862432	355390	17.08.17	Alpine orthopteran microbiome	gut	Alpine orthopteran gut microbiomes	temperate_biome [ENVO_01001831]	digestive_tract [UBERON_0001555 ]	digestive_tract [UBERON_0001555 ]	Switzerland	1384	insect metagenome	1234904
MEP3-E9	Euthystira_brachyptera	F	B2	Caelifera	46.26847275	Switzerland	7.032514702	294354	17.08.17	Alpine orthopteran microbiome	gut	Alpine orthopteran gut microbiomes	temperate_biome [ENVO_01001831]	digestive_tract [UBERON_0001555 ]	digestive_tract [UBERON_0001555 ]	Switzerland	743	insect metagenome	1234904
MEP3-F1	Stenobothrus_lineatus	F	B3	Caelifera	46.27362922	Switzerland	7.048341589	355390	17.08.17	Alpine orthopteran microbiome	gut	Alpine orthopteran gut microbiomes	temperate_biome [ENVO_01001831]	digestive_tract [UBERON_0001555 ]	digestive_tract [UBERON_0001555 ]	Switzerland	1056	insect metagenome	1234904
MEP3-F10	Euthystira_brachyptera	M	B6	Caelifera	46.26808856	Switzerland	7.107608205	294354	21.08.17	Alpine orthopteran microbiome	gut	Alpine orthopteran gut microbiomes	temperate_biome [ENVO_01001831]	digestive_tract [UBERON_0001555 ]	digestive_tract [UBERON_0001555 ]	Switzerland	1836	insect metagenome	1234904
MEP3-F11	Euthystira_brachyptera	M	B4	Caelifera	46.28557705	Switzerland	7.095862432	294354	17.08.17	Alpine orthopteran microbiome	gut	Alpine orthopteran gut microbiomes	temperate_biome [ENVO_01001831]	digestive_tract [UBERON_0001555 ]	digestive_tract [UBERON_0001555 ]	Switzerland	1384	insect metagenome	1234904
MEP3-F12	Metrioptera_saussuriana	F	B5.2	Ensifera	46.29094315	Switzerland	7.112594383	323357	15.08.17	Alpine orthopteran microbiome	gut	Alpine orthopteran gut microbiomes	temperate_biome [ENVO_01001831]	digestive_tract [UBERON_0001555 ]	digestive_tract [UBERON_0001555 ]	Switzerland	1712	insect metagenome	1234904
MEP3-F2	Phaneroptera_falcata	M	B2	Ensifera	46.26847275	Switzerland	7.032514702	396409	17.08.17	Alpine orthopteran microbiome	gut	Alpine orthopteran gut microbiomes	temperate_biome [ENVO_01001831]	digestive_tract [UBERON_0001555 ]	digestive_tract [UBERON_0001555 ]	Switzerland	743	insect metagenome	1234904
MEP3-F3	Stenobothrus_lineatus	M	B1	Caelifera	46.25719122	Switzerland	7.022405752	355390	16.08.17	Alpine orthopteran microbiome	gut	Alpine orthopteran gut microbiomes	temperate_biome [ENVO_01001831]	digestive_tract [UBERON_0001555 ]	digestive_tract [UBERON_0001555 ]	Switzerland	601	insect metagenome	1234904
MEP3-F4	Oedipoda_caerulescens	F	B2	Caelifera	46.26847275	Switzerland	7.032514702	58615	17.08.17	Alpine orthopteran microbiome	gut	Alpine orthopteran gut microbiomes	temperate_biome [ENVO_01001831]	digestive_tract [UBERON_0001555 ]	digestive_tract [UBERON_0001555 ]	Switzerland	743	insect metagenome	1234904
MEP3-F5	Omocestus_viridulus	M	B5.1	Caelifera	46.28508505	Switzerland	7.124605796	294351	21.08.17	Alpine orthopteran microbiome	gut	Alpine orthopteran gut microbiomes	temperate_biome [ENVO_01001831]	digestive_tract [UBERON_0001555 ]	digestive_tract [UBERON_0001555 ]	Switzerland	1361	insect metagenome	1234904
MEP3-F6	Podisma_pedestris	F	B7	Caelifera	46.27627826	Switzerland	7.155130793	109886	23.08.17	Alpine orthopteran microbiome	gut	Alpine orthopteran gut microbiomes	temperate_biome [ENVO_01001831]	digestive_tract [UBERON_0001555 ]	digestive_tract [UBERON_0001555 ]	Switzerland	2074	insect metagenome	1234904
MEP3-F7	Euthystira_brachyptera	M	B8	Caelifera	46.26791258	Switzerland	7.162490295	294354	23.08.17	Alpine orthopteran microbiome	gut	Alpine orthopteran gut microbiomes	temperate_biome [ENVO_01001831]	digestive_tract [UBERON_0001555 ]	digestive_tract [UBERON_0001555 ]	Switzerland	2277	insect metagenome	1234904
MEP3-F8	Euthystira_brachyptera	M	B5.2	Caelifera	46.29094315	Switzerland	7.112594383	294354	15.08.17	Alpine orthopteran microbiome	gut	Alpine orthopteran gut microbiomes	temperate_biome [ENVO_01001831]	digestive_tract [UBERON_0001555 ]	digestive_tract [UBERON_0001555 ]	Switzerland	1712	insect metagenome	1234904
MEP3-F9	Euthystira_brachyptera	M	B4	Caelifera	46.28557705	Switzerland	7.095862432	294354	17.08.17	Alpine orthopteran microbiome	gut	Alpine orthopteran gut microbiomes	temperate_biome [ENVO_01001831]	digestive_tract [UBERON_0001555 ]	digestive_tract [UBERON_0001555 ]	Switzerland	1384	insect metagenome	1234904
MEP3-G1	Chorthippus_parallelus	M	B5.2	Caelifera	46.29094315	Switzerland	7.112594383	37639	15.08.17	Alpine orthopteran microbiome	gut	Alpine orthopteran gut microbiomes	temperate_biome [ENVO_01001831]	digestive_tract [UBERON_0001555 ]	digestive_tract [UBERON_0001555 ]	Switzerland	1712	insect metagenome	1234904
MEP3-G10	Chorthippus_parallelus	F	B5.2	Caelifera	46.29094315	Switzerland	7.112594383	37639	15.08.17	Alpine orthopteran microbiome	gut	Alpine orthopteran gut microbiomes	temperate_biome [ENVO_01001831]	digestive_tract [UBERON_0001555 ]	digestive_tract [UBERON_0001555 ]	Switzerland	1712	insect metagenome	1234904
MEP3-G11	Stenobothrus_lineatus	M	B1	Caelifera	46.25719122	Switzerland	7.022405752	355390	16.08.17	Alpine orthopteran microbiome	gut	Alpine orthopteran gut microbiomes	temperate_biome [ENVO_01001831]	digestive_tract [UBERON_0001555 ]	digestive_tract [UBERON_0001555 ]	Switzerland	601	insect metagenome	1234904
MEP3-G12	Euthystira_brachyptera	M	B2	Caelifera	46.26847275	Switzerland	7.032514702	294354	17.08.17	Alpine orthopteran microbiome	gut	Alpine orthopteran gut microbiomes	temperate_biome [ENVO_01001831]	digestive_tract [UBERON_0001555 ]	digestive_tract [UBERON_0001555 ]	Switzerland	743	insect metagenome	1234904
MEP3-G2	Gomphocerippus_rufus	M	B6	Caelifera	46.26808856	Switzerland	7.107608205	58560	21.08.17	Alpine orthopteran microbiome	gut	Alpine orthopteran gut microbiomes	temperate_biome [ENVO_01001831]	digestive_tract [UBERON_0001555 ]	digestive_tract [UBERON_0001555 ]	Switzerland	1836	insect metagenome	1234904
MEP3-G3	Gomphocerippus_rufus	F	B6	Caelifera	46.26808856	Switzerland	7.107608205	58560	21.08.17	Alpine orthopteran microbiome	gut	Alpine orthopteran gut microbiomes	temperate_biome [ENVO_01001831]	digestive_tract [UBERON_0001555 ]	digestive_tract [UBERON_0001555 ]	Switzerland	1836	insect metagenome	1234904
MEP3-G4	Platycleis_albopunctata	M	B3	Ensifera	46.27362922	Switzerland	7.048341589	470653	17.08.17	Alpine orthopteran microbiome	gut	Alpine orthopteran gut microbiomes	temperate_biome [ENVO_01001831]	digestive_tract [UBERON_0001555 ]	digestive_tract [UBERON_0001555 ]	Switzerland	1056	insect metagenome	1234904
MEP3-G5	Gomphocerippus_rufus	M	B6	Caelifera	46.26808856	Switzerland	7.107608205	58560	21.08.17	Alpine orthopteran microbiome	gut	Alpine orthopteran gut microbiomes	temperate_biome [ENVO_01001831]	digestive_tract [UBERON_0001555 ]	digestive_tract [UBERON_0001555 ]	Switzerland	1836	insect metagenome	1234904
MEP3-G6	Euthystira_brachyptera	M	B4	Caelifera	46.28557705	Switzerland	7.095862432	294354	17.08.17	Alpine orthopteran microbiome	gut	Alpine orthopteran gut microbiomes	temperate_biome [ENVO_01001831]	digestive_tract [UBERON_0001555 ]	digestive_tract [UBERON_0001555 ]	Switzerland	1384	insect metagenome	1234904
MEP3-G7	Euthystira_brachyptera	M	B6	Caelifera	46.26808856	Switzerland	7.107608205	294354	21.08.17	Alpine orthopteran microbiome	gut	Alpine orthopteran gut microbiomes	temperate_biome [ENVO_01001831]	digestive_tract [UBERON_0001555 ]	digestive_tract [UBERON_0001555 ]	Switzerland	1836	insect metagenome	1234904
MEP3-G8	Stenobothrus_lineatus	F	B1	Caelifera	46.25719122	Switzerland	7.022405752	355390	16.08.17	Alpine orthopteran microbiome	gut	Alpine orthopteran gut microbiomes	temperate_biome [ENVO_01001831]	digestive_tract [UBERON_0001555 ]	digestive_tract [UBERON_0001555 ]	Switzerland	601	insect metagenome	1234904
MEP3-G9	Oedipoda_caerulescens	M	B1	Caelifera	46.25719122	Switzerland	7.022405752	58615	02.08.17	Alpine orthopteran microbiome	gut	Alpine orthopteran gut microbiomes	temperate_biome [ENVO_01001831]	digestive_tract [UBERON_0001555 ]	digestive_tract [UBERON_0001555 ]	Switzerland	601	insect metagenome	1234904
MEP3-H1	Metrioptera_saussuriana	F	B8	Ensifera	46.26791258	Switzerland	7.162490295	323357	23.08.17	Alpine orthopteran microbiome	gut	Alpine orthopteran gut microbiomes	temperate_biome [ENVO_01001831]	digestive_tract [UBERON_0001555 ]	digestive_tract [UBERON_0001555 ]	Switzerland	2277	insect metagenome	1234904
MEP3-H10	Oedipoda_caerulescens	M	B3	Caelifera	46.27362922	Switzerland	7.048341589	58615	17.08.17	Alpine orthopteran microbiome	gut	Alpine orthopteran gut microbiomes	temperate_biome [ENVO_01001831]	digestive_tract [UBERON_0001555 ]	digestive_tract [UBERON_0001555 ]	Switzerland	1056	insect metagenome	1234904
MEP3-H11	Omocestus_rufipes	M	B3	Caelifera	46.27362922	Switzerland	7.048341589	660956	17.08.17	Alpine orthopteran microbiome	gut	Alpine orthopteran gut microbiomes	temperate_biome [ENVO_01001831]	digestive_tract [UBERON_0001555 ]	digestive_tract [UBERON_0001555 ]	Switzerland	1056	insect metagenome	1234904
MEP3-H12	Euthystira_brachyptera	F	B5.2	Caelifera	46.29094315	Switzerland	7.112594383	294354	15.08.17	Alpine orthopteran microbiome	gut	Alpine orthopteran gut microbiomes	temperate_biome [ENVO_01001831]	digestive_tract [UBERON_0001555 ]	digestive_tract [UBERON_0001555 ]	Switzerland	1712	insect metagenome	1234904
MEP3-H2	Podisma_pedestris	M	B8	Caelifera	46.26791258	Switzerland	7.162490295	109886	23.08.17	Alpine orthopteran microbiome	gut	Alpine orthopteran gut microbiomes	temperate_biome [ENVO_01001831]	digestive_tract [UBERON_0001555 ]	digestive_tract [UBERON_0001555 ]	Switzerland	2277	insect metagenome	1234904
MEP3-H3	Euthystira_brachyptera	F	B6	Caelifera	46.26808856	Switzerland	7.107608205	294354	21.08.17	Alpine orthopteran microbiome	gut	Alpine orthopteran gut microbiomes	temperate_biome [ENVO_01001831]	digestive_tract [UBERON_0001555 ]	digestive_tract [UBERON_0001555 ]	Switzerland	1836	insect metagenome	1234904
MEP3-H4	Platycleis_albopunctata	M	B1	Ensifera	46.25719122	Switzerland	7.022405752	470653	16.08.17	Alpine orthopteran microbiome	gut	Alpine orthopteran gut microbiomes	temperate_biome [ENVO_01001831]	digestive_tract [UBERON_0001555 ]	digestive_tract [UBERON_0001555 ]	Switzerland	601	insect metagenome	1234904
MEP3-H5	Mecostethus_parapleurus	F	B2	Caelifera	46.26847275	Switzerland	7.032514702	243010	17.08.17	Alpine orthopteran microbiome	gut	Alpine orthopteran gut microbiomes	temperate_biome [ENVO_01001831]	digestive_tract [UBERON_0001555 ]	digestive_tract [UBERON_0001555 ]	Switzerland	743	insect metagenome	1234904
MEP3-H6	Phaneroptera_falcata	M	B3	Ensifera	46.27362922	Switzerland	7.048341589	396409	17.08.17	Alpine orthopteran microbiome	gut	Alpine orthopteran gut microbiomes	temperate_biome [ENVO_01001831]	digestive_tract [UBERON_0001555 ]	digestive_tract [UBERON_0001555 ]	Switzerland	1056	insect metagenome	1234904
MEP3-H7	Gomphocerippus_rufus	F	B1	Caelifera	46.25719122	Switzerland	7.022405752	58560	02.08.17	Alpine orthopteran microbiome	gut	Alpine orthopteran gut microbiomes	temperate_biome [ENVO_01001831]	digestive_tract [UBERON_0001555 ]	digestive_tract [UBERON_0001555 ]	Switzerland	601	insect metagenome	1234904
MEP3-H8	Oedipoda_caerulescens	F	B1	Caelifera	46.25719122	Switzerland	7.022405752	58615	02.08.17	Alpine orthopteran microbiome	gut	Alpine orthopteran gut microbiomes	temperate_biome [ENVO_01001831]	digestive_tract [UBERON_0001555 ]	digestive_tract [UBERON_0001555 ]	Switzerland	601	insect metagenome	1234904
MEP3-H9	Chorthippus_parallelus	F	B7	Caelifera	46.27627826	Switzerland	7.155130793	37639	23.08.17	Alpine orthopteran microbiome	gut	Alpine orthopteran gut microbiomes	temperate_biome [ENVO_01001831]	digestive_tract [UBERON_0001555 ]	digestive_tract [UBERON_0001555 ]	Switzerland	2074	insect metagenome	1234904
MEP4-A1	Stauroderus_scalaris	M	B2	Caelifera	46.26847275	Switzerland	7.032514702	7019	17.08.17	Alpine orthopteran microbiome	gut	Alpine orthopteran gut microbiomes	temperate_biome [ENVO_01001831]	digestive_tract [UBERON_0001555 ]	digestive_tract [UBERON_0001555 ]	Switzerland	743	insect metagenome	1234904
MEP4-A10	Arcyptera_fusca	F	B2	Caelifera	46.26847275	Switzerland	7.032514702	58562	17.08.17	Alpine orthopteran microbiome	gut	Alpine orthopteran gut microbiomes	temperate_biome [ENVO_01001831]	digestive_tract [UBERON_0001555 ]	digestive_tract [UBERON_0001555 ]	Switzerland	743	insect metagenome	1234904
MEP4-A11	Metrioptera_saussuriana	F	B5.1	Ensifera	46.28508505	Switzerland	7.124605796	323357	21.08.17	Alpine orthopteran microbiome	gut	Alpine orthopteran gut microbiomes	temperate_biome [ENVO_01001831]	digestive_tract [UBERON_0001555 ]	digestive_tract [UBERON_0001555 ]	Switzerland	1361	insect metagenome	1234904
MEP4-A12	Stenobothrus_lineatus	F	B3	Caelifera	46.27362922	Switzerland	7.048341589	355390	17.08.17	Alpine orthopteran microbiome	gut	Alpine orthopteran gut microbiomes	temperate_biome [ENVO_01001831]	digestive_tract [UBERON_0001555 ]	digestive_tract [UBERON_0001555 ]	Switzerland	1056	insect metagenome	1234904
MEP4-A2	Metrioptera_saussuriana	F	B6	Ensifera	46.26808856	Switzerland	7.107608205	323357	21.08.17	Alpine orthopteran microbiome	gut	Alpine orthopteran gut microbiomes	temperate_biome [ENVO_01001831]	digestive_tract [UBERON_0001555 ]	digestive_tract [UBERON_0001555 ]	Switzerland	1836	insect metagenome	1234904
MEP4-A3	Metrioptera_saussuriana	M	B5.2	Ensifera	46.29094315	Switzerland	7.112594383	323357	15.08.17	Alpine orthopteran microbiome	gut	Alpine orthopteran gut microbiomes	temperate_biome [ENVO_01001831]	digestive_tract [UBERON_0001555 ]	digestive_tract [UBERON_0001555 ]	Switzerland	1712	insect metagenome	1234904
MEP4-A4	Gomphocerippus_rufus	F	B3	Caelifera	46.27362922	Switzerland	7.048341589	58560	17.08.17	Alpine orthopteran microbiome	gut	Alpine orthopteran gut microbiomes	temperate_biome [ENVO_01001831]	digestive_tract [UBERON_0001555 ]	digestive_tract [UBERON_0001555 ]	Switzerland	1056	insect metagenome	1234904
MEP4-A5	Chorthippus_biguttulus	M	B3	Caelifera	46.27362922	Switzerland	7.048341589	270253	17.08.17	Alpine orthopteran microbiome	gut	Alpine orthopteran gut microbiomes	temperate_biome [ENVO_01001831]	digestive_tract [UBERON_0001555 ]	digestive_tract [UBERON_0001555 ]	Switzerland	1056	insect metagenome	1234904
MEP4-A6	Euthystira_brachyptera	M	B1	Caelifera	46.25719122	Switzerland	7.022405752	294354	16.08.17	Alpine orthopteran microbiome	gut	Alpine orthopteran gut microbiomes	temperate_biome [ENVO_01001831]	digestive_tract [UBERON_0001555 ]	digestive_tract [UBERON_0001555 ]	Switzerland	601	insect metagenome	1234904
MEP4-A7	Tettigonia_cantans	F	B5.1	Ensifera	46.28508505	Switzerland	7.124605796	420850	21.08.17	Alpine orthopteran microbiome	gut	Alpine orthopteran gut microbiomes	temperate_biome [ENVO_01001831]	digestive_tract [UBERON_0001555 ]	digestive_tract [UBERON_0001555 ]	Switzerland	1361	insect metagenome	1234904
MEP4-A8	Tettigonia_cantans	M	B5.2	Ensifera	46.29094315	Switzerland	7.112594383	420850	15.08.17	Alpine orthopteran microbiome	gut	Alpine orthopteran gut microbiomes	temperate_biome [ENVO_01001831]	digestive_tract [UBERON_0001555 ]	digestive_tract [UBERON_0001555 ]	Switzerland	1712	insect metagenome	1234904
MEP4-A9	Platycleis_albopunctata	F	B2	Ensifera	46.26847275	Switzerland	7.032514702	470653	17.08.17	Alpine orthopteran microbiome	gut	Alpine orthopteran gut microbiomes	temperate_biome [ENVO_01001831]	digestive_tract [UBERON_0001555 ]	digestive_tract [UBERON_0001555 ]	Switzerland	743	insect metagenome	1234904
MEP4-B1	Euthystira_brachyptera	F	B8	Caelifera	46.26791258	Switzerland	7.162490295	294354	23.08.17	Alpine orthopteran microbiome	gut	Alpine orthopteran gut microbiomes	temperate_biome [ENVO_01001831]	digestive_tract [UBERON_0001555 ]	digestive_tract [UBERON_0001555 ]	Switzerland	2277	insect metagenome	1234904
MEP4-B10	Decticus_verrucivorus	M	B5.1	Ensifera	46.28508505	Switzerland	7.124605796	441217	21.08.17	Alpine orthopteran microbiome	gut	Alpine orthopteran gut microbiomes	temperate_biome [ENVO_01001831]	digestive_tract [UBERON_0001555 ]	digestive_tract [UBERON_0001555 ]	Switzerland	1361	insect metagenome	1234904
MEP4-B11	Decticus_verrucivorus	F	B5.1	Ensifera	46.28508505	Switzerland	7.124605796	441217	21.08.17	Alpine orthopteran microbiome	gut	Alpine orthopteran gut microbiomes	temperate_biome [ENVO_01001831]	digestive_tract [UBERON_0001555 ]	digestive_tract [UBERON_0001555 ]	Switzerland	1361	insect metagenome	1234904
MEP4-B12	Chorthippus_parallelus	F	B4	Caelifera	46.28557705	Switzerland	7.095862432	37639	17.08.17	Alpine orthopteran microbiome	gut	Alpine orthopteran gut microbiomes	temperate_biome [ENVO_01001831]	digestive_tract [UBERON_0001555 ]	digestive_tract [UBERON_0001555 ]	Switzerland	1384	insect metagenome	1234904
MEP4-B2	Omocestus_viridulus	F	B6	Caelifera	46.26808856	Switzerland	7.107608205	294351	21.08.17	Alpine orthopteran microbiome	gut	Alpine orthopteran gut microbiomes	temperate_biome [ENVO_01001831]	digestive_tract [UBERON_0001555 ]	digestive_tract [UBERON_0001555 ]	Switzerland	1836	insect metagenome	1234904
MEP4-B3	Chorthippus_parallelus	M	B4	Caelifera	46.28557705	Switzerland	7.095862432	37639	17.08.17	Alpine orthopteran microbiome	gut	Alpine orthopteran gut microbiomes	temperate_biome [ENVO_01001831]	digestive_tract [UBERON_0001555 ]	digestive_tract [UBERON_0001555 ]	Switzerland	1384	insect metagenome	1234904
MEP4-B4	Stauroderus_scalaris	F	B5.2	Caelifera	46.29094315	Switzerland	7.112594383	7019	15.08.17	Alpine orthopteran microbiome	gut	Alpine orthopteran gut microbiomes	temperate_biome [ENVO_01001831]	digestive_tract [UBERON_0001555 ]	digestive_tract [UBERON_0001555 ]	Switzerland	1712	insect metagenome	1234904
MEP4-B5	Chorthippus_biguttulus	M	B4	Caelifera	46.28557705	Switzerland	7.095862432	270253	17.08.17	Alpine orthopteran microbiome	gut	Alpine orthopteran gut microbiomes	temperate_biome [ENVO_01001831]	digestive_tract [UBERON_0001555 ]	digestive_tract [UBERON_0001555 ]	Switzerland	1384	insect metagenome	1234904
MEP4-B6	Euthystira_brachyptera	M	B6	Caelifera	46.26808856	Switzerland	7.107608205	294354	21.08.17	Alpine orthopteran microbiome	gut	Alpine orthopteran gut microbiomes	temperate_biome [ENVO_01001831]	digestive_tract [UBERON_0001555 ]	digestive_tract [UBERON_0001555 ]	Switzerland	1836	insect metagenome	1234904
MEP4-B7	Stauroderus_scalaris	F	B6	Caelifera	46.26808856	Switzerland	7.107608205	7019	21.08.17	Alpine orthopteran microbiome	gut	Alpine orthopteran gut microbiomes	temperate_biome [ENVO_01001831]	digestive_tract [UBERON_0001555 ]	digestive_tract [UBERON_0001555 ]	Switzerland	1836	insect metagenome	1234904
MEP4-B8	Chorthippus_parallelus	M	B3	Caelifera	46.27362922	Switzerland	7.048341589	37639	17.08.17	Alpine orthopteran microbiome	gut	Alpine orthopteran gut microbiomes	temperate_biome [ENVO_01001831]	digestive_tract [UBERON_0001555 ]	digestive_tract [UBERON_0001555 ]	Switzerland	1056	insect metagenome	1234904
MEP4-B9	Anonconotus_alpinus	M	B7	Ensifera	46.27627826	Switzerland	7.155130793	2895733	23.08.17	Alpine orthopteran microbiome	gut	Alpine orthopteran gut microbiomes	temperate_biome [ENVO_01001831]	digestive_tract [UBERON_0001555 ]	digestive_tract [UBERON_0001555 ]	Switzerland	2074	insect metagenome	1234904
MEP4-C1	Stenobothrus_lineatus	F	B3	Caelifera	46.27362922	Switzerland	7.048341589	355390	17.08.17	Alpine orthopteran microbiome	gut	Alpine orthopteran gut microbiomes	temperate_biome [ENVO_01001831]	digestive_tract [UBERON_0001555 ]	digestive_tract [UBERON_0001555 ]	Switzerland	1056	insect metagenome	1234904
MEP4-C10	Stauroderus_scalaris	M	B6	Caelifera	46.26808856	Switzerland	7.107608205	7019	21.08.17	Alpine orthopteran microbiome	gut	Alpine orthopteran gut microbiomes	temperate_biome [ENVO_01001831]	digestive_tract [UBERON_0001555 ]	digestive_tract [UBERON_0001555 ]	Switzerland	1836	insect metagenome	1234904
MEP4-C11	Stenobothrus_lineatus	F	B2	Caelifera	46.26847275	Switzerland	7.032514702	355390	17.08.17	Alpine orthopteran microbiome	gut	Alpine orthopteran gut microbiomes	temperate_biome [ENVO_01001831]	digestive_tract [UBERON_0001555 ]	digestive_tract [UBERON_0001555 ]	Switzerland	743	insect metagenome	1234904
MEP4-C12	Stauroderus_scalaris	M	B4	Caelifera	46.28557705	Switzerland	7.095862432	7019	17.08.17	Alpine orthopteran microbiome	gut	Alpine orthopteran gut microbiomes	temperate_biome [ENVO_01001831]	digestive_tract [UBERON_0001555 ]	digestive_tract [UBERON_0001555 ]	Switzerland	1384	insect metagenome	1234904
MEP4-C2	Omocestus_viridulus	F	B4	Caelifera	46.28557705	Switzerland	7.095862432	294351	17.08.17	Alpine orthopteran microbiome	gut	Alpine orthopteran gut microbiomes	temperate_biome [ENVO_01001831]	digestive_tract [UBERON_0001555 ]	digestive_tract [UBERON_0001555 ]	Switzerland	1384	insect metagenome	1234904
MEP4-C3	Euthystira_brachyptera	M	B8	Caelifera	46.26791258	Switzerland	7.162490295	294354	23.08.17	Alpine orthopteran microbiome	gut	Alpine orthopteran gut microbiomes	temperate_biome [ENVO_01001831]	digestive_tract [UBERON_0001555 ]	digestive_tract [UBERON_0001555 ]	Switzerland	2277	insect metagenome	1234904
MEP4-C4	Omocestus_rufipes	F	B2	Caelifera	46.26847275	Switzerland	7.032514702	660956	17.08.17	Alpine orthopteran microbiome	gut	Alpine orthopteran gut microbiomes	temperate_biome [ENVO_01001831]	digestive_tract [UBERON_0001555 ]	digestive_tract [UBERON_0001555 ]	Switzerland	743	insect metagenome	1234904
MEP4-C5	Gomphocerippus_rufus	M	B1	Caelifera	46.25719122	Switzerland	7.022405752	58560	02.08.17	Alpine orthopteran microbiome	gut	Alpine orthopteran gut microbiomes	temperate_biome [ENVO_01001831]	digestive_tract [UBERON_0001555 ]	digestive_tract [UBERON_0001555 ]	Switzerland	601	insect metagenome	1234904
MEP4-C6	Ruspolia_nitidula	F	B2	Ensifera	46.26847275	Switzerland	7.032514702	62786	17.08.17	Alpine orthopteran microbiome	gut	Alpine orthopteran gut microbiomes	temperate_biome [ENVO_01001831]	digestive_tract [UBERON_0001555 ]	digestive_tract [UBERON_0001555 ]	Switzerland	743	insect metagenome	1234904
MEP4-C7	Stauroderus_scalaris	F	B4	Caelifera	46.28557705	Switzerland	7.095862432	7019	17.08.17	Alpine orthopteran microbiome	gut	Alpine orthopteran gut microbiomes	temperate_biome [ENVO_01001831]	digestive_tract [UBERON_0001555 ]	digestive_tract [UBERON_0001555 ]	Switzerland	1384	insect metagenome	1234904
MEP4-C8	Euthystira_brachyptera	M	B2	Caelifera	46.26847275	Switzerland	7.032514702	294354	17.08.17	Alpine orthopteran microbiome	gut	Alpine orthopteran gut microbiomes	temperate_biome [ENVO_01001831]	digestive_tract [UBERON_0001555 ]	digestive_tract [UBERON_0001555 ]	Switzerland	743	insect metagenome	1234904
MEP4-C9	Euthystira_brachyptera	F	B2	Caelifera	46.26847275	Switzerland	7.032514702	294354	17.08.17	Alpine orthopteran microbiome	gut	Alpine orthopteran gut microbiomes	temperate_biome [ENVO_01001831]	digestive_tract [UBERON_0001555 ]	digestive_tract [UBERON_0001555 ]	Switzerland	743	insect metagenome	1234904
MEP4-D1	Stauroderus_scalaris	M	B4	Caelifera	46.28557705	Switzerland	7.095862432	7019	17.08.17	Alpine orthopteran microbiome	gut	Alpine orthopteran gut microbiomes	temperate_biome [ENVO_01001831]	digestive_tract [UBERON_0001555 ]	digestive_tract [UBERON_0001555 ]	Switzerland	1384	insect metagenome	1234904
MEP4-D10	Pholidoptera_griseoaptera	M	B5.2	Ensifera	46.29094315	Switzerland	7.112594383	302092	15.08.17	Alpine orthopteran microbiome	gut	Alpine orthopteran gut microbiomes	temperate_biome [ENVO_01001831]	digestive_tract [UBERON_0001555 ]	digestive_tract [UBERON_0001555 ]	Switzerland	1712	insect metagenome	1234904
MEP4-D11	Chorthippus_parallelus	M	B1	Caelifera	46.25719122	Switzerland	7.022405752	37639	16.08.17	Alpine orthopteran microbiome	gut	Alpine orthopteran gut microbiomes	temperate_biome [ENVO_01001831]	digestive_tract [UBERON_0001555 ]	digestive_tract [UBERON_0001555 ]	Switzerland	601	insect metagenome	1234904
MEP4-D12	Miramella_alpina	M	B8	Caelifera	46.26791258	Switzerland	7.162490295	150816	23.08.17	Alpine orthopteran microbiome	gut	Alpine orthopteran gut microbiomes	temperate_biome [ENVO_01001831]	digestive_tract [UBERON_0001555 ]	digestive_tract [UBERON_0001555 ]	Switzerland	2277	insect metagenome	1234904
MEP4-D2	Gomphocerippus_rufus	M	B2	Caelifera	46.26847275	Switzerland	7.032514702	58560	17.08.17	Alpine orthopteran microbiome	gut	Alpine orthopteran gut microbiomes	temperate_biome [ENVO_01001831]	digestive_tract [UBERON_0001555 ]	digestive_tract [UBERON_0001555 ]	Switzerland	743	insect metagenome	1234904
MEP4-D3	Metrioptera_saussuriana	M	B8	Ensifera	46.26791258	Switzerland	7.162490295	323357	23.08.17	Alpine orthopteran microbiome	gut	Alpine orthopteran gut microbiomes	temperate_biome [ENVO_01001831]	digestive_tract [UBERON_0001555 ]	digestive_tract [UBERON_0001555 ]	Switzerland	2277	insect metagenome	1234904
MEP4-D4	Metrioptera_roeselii	F	B6	Ensifera	46.26808856	Switzerland	7.107608205	494379	21.08.17	Alpine orthopteran microbiome	gut	Alpine orthopteran gut microbiomes	temperate_biome [ENVO_01001831]	digestive_tract [UBERON_0001555 ]	digestive_tract [UBERON_0001555 ]	Switzerland	1836	insect metagenome	1234904
MEP4-D5	Stauroderus_scalaris	F	B5.2	Caelifera	46.29094315	Switzerland	7.112594383	7019	15.08.17	Alpine orthopteran microbiome	gut	Alpine orthopteran gut microbiomes	temperate_biome [ENVO_01001831]	digestive_tract [UBERON_0001555 ]	digestive_tract [UBERON_0001555 ]	Switzerland	1712	insect metagenome	1234904
MEP4-D6	Stauroderus_scalaris	F	B3	Caelifera	46.27362922	Switzerland	7.048341589	7019	17.08.17	Alpine orthopteran microbiome	gut	Alpine orthopteran gut microbiomes	temperate_biome [ENVO_01001831]	digestive_tract [UBERON_0001555 ]	digestive_tract [UBERON_0001555 ]	Switzerland	1056	insect metagenome	1234904
MEP4-D7	Chorthippus_parallelus	M	B8	Caelifera	46.26791258	Switzerland	7.162490295	37639	23.08.17	Alpine orthopteran microbiome	gut	Alpine orthopteran gut microbiomes	temperate_biome [ENVO_01001831]	digestive_tract [UBERON_0001555 ]	digestive_tract [UBERON_0001555 ]	Switzerland	2277	insect metagenome	1234904
MEP4-D8	Gomphocerippus_rufus	M	B2	Caelifera	46.26847275	Switzerland	7.032514702	58560	17.08.17	Alpine orthopteran microbiome	gut	Alpine orthopteran gut microbiomes	temperate_biome [ENVO_01001831]	digestive_tract [UBERON_0001555 ]	digestive_tract [UBERON_0001555 ]	Switzerland	743	insect metagenome	1234904
MEP4-D9	Gomphocerippus_rufus	F	B3	Caelifera	46.27362922	Switzerland	7.048341589	58560	17.08.17	Alpine orthopteran microbiome	gut	Alpine orthopteran gut microbiomes	temperate_biome [ENVO_01001831]	digestive_tract [UBERON_0001555 ]	digestive_tract [UBERON_0001555 ]	Switzerland	1056	insect metagenome	1234904
MEP4-E1	Chorthippus_parallelus	M	B5.2	Caelifera	46.29094315	Switzerland	7.112594383	37639	15.08.17	Alpine orthopteran microbiome	gut	Alpine orthopteran gut microbiomes	temperate_biome [ENVO_01001831]	digestive_tract [UBERON_0001555 ]	digestive_tract [UBERON_0001555 ]	Switzerland	1712	insect metagenome	1234904
MEP4-E11	Stauroderus_scalaris	F	B3	Caelifera	46.27362922	Switzerland	7.048341589	7019	11.09.17	Alpine orthopteran microbiome	gut	Alpine orthopteran gut microbiomes	temperate_biome [ENVO_01001831]	digestive_tract [UBERON_0001555 ]	digestive_tract [UBERON_0001555 ]	Switzerland	1056	insect metagenome	1234904
MEP4-E2	Euthystira_brachyptera	F	B7	Caelifera	46.27627826	Switzerland	7.155130793	294354	23.08.17	Alpine orthopteran microbiome	gut	Alpine orthopteran gut microbiomes	temperate_biome [ENVO_01001831]	digestive_tract [UBERON_0001555 ]	digestive_tract [UBERON_0001555 ]	Switzerland	2074	insect metagenome	1234904
MEP4-E3	Decticus_verrucivorus	F	B2	Ensifera	46.26847275	Switzerland	7.032514702	441217	17.08.17	Alpine orthopteran microbiome	gut	Alpine orthopteran gut microbiomes	temperate_biome [ENVO_01001831]	digestive_tract [UBERON_0001555 ]	digestive_tract [UBERON_0001555 ]	Switzerland	743	insect metagenome	1234904
MEP4-E4	Stauroderus_scalaris	F	B2	Caelifera	46.26847275	Switzerland	7.032514702	7019	17.08.17	Alpine orthopteran microbiome	gut	Alpine orthopteran gut microbiomes	temperate_biome [ENVO_01001831]	digestive_tract [UBERON_0001555 ]	digestive_tract [UBERON_0001555 ]	Switzerland	743	insect metagenome	1234904
MEP4-E5	Stauroderus_scalaris	F	B5.1	Caelifera	46.28508505	Switzerland	7.124605796	7019	21.08.17	Alpine orthopteran microbiome	gut	Alpine orthopteran gut microbiomes	temperate_biome [ENVO_01001831]	digestive_tract [UBERON_0001555 ]	digestive_tract [UBERON_0001555 ]	Switzerland	1361	insect metagenome	1234904
MEP4-E6	Gomphocerippus_rufus	M	B6	Caelifera	46.26808856	Switzerland	7.107608205	58560	21.08.17	Alpine orthopteran microbiome	gut	Alpine orthopteran gut microbiomes	temperate_biome [ENVO_01001831]	digestive_tract [UBERON_0001555 ]	digestive_tract [UBERON_0001555 ]	Switzerland	1836	insect metagenome	1234904
MEP4-E7	Omocestus_viridulus	F	B6	Caelifera	46.26808856	Switzerland	7.107608205	294351	21.08.17	Alpine orthopteran microbiome	gut	Alpine orthopteran gut microbiomes	temperate_biome [ENVO_01001831]	digestive_tract [UBERON_0001555 ]	digestive_tract [UBERON_0001555 ]	Switzerland	1836	insect metagenome	1234904
MEP4-E8	Euthystira_brachyptera	F	B4	Caelifera	46.28557705	Switzerland	7.095862432	294354	17.08.17	Alpine orthopteran microbiome	gut	Alpine orthopteran gut microbiomes	temperate_biome [ENVO_01001831]	digestive_tract [UBERON_0001555 ]	digestive_tract [UBERON_0001555 ]	Switzerland	1384	insect metagenome	1234904
MEP4-E9	Podisma_pedestris	F	B8	Caelifera	46.26791258	Switzerland	7.162490295	109886	23.08.17	Alpine orthopteran microbiome	gut	Alpine orthopteran gut microbiomes	temperate_biome [ENVO_01001831]	digestive_tract [UBERON_0001555 ]	digestive_tract [UBERON_0001555 ]	Switzerland	2277	insect metagenome	1234904
MEP4-F1	Chorthippus_parallelus	F	B3	Caelifera	46.27362922	Switzerland	7.048341589	37639	17.08.17	Alpine orthopteran microbiome	gut	Alpine orthopteran gut microbiomes	temperate_biome [ENVO_01001831]	digestive_tract [UBERON_0001555 ]	digestive_tract [UBERON_0001555 ]	Switzerland	1056	insect metagenome	1234904
MEP4-F10	Metrioptera_saussuriana	M	B7	Ensifera	46.27627826	Switzerland	7.155130793	323357	23.08.17	Alpine orthopteran microbiome	gut	Alpine orthopteran gut microbiomes	temperate_biome [ENVO_01001831]	digestive_tract [UBERON_0001555 ]	digestive_tract [UBERON_0001555 ]	Switzerland	2074	insect metagenome	1234904
MEP4-F11	Chorthippus_biguttulus	M	B4	Caelifera	46.28557705	Switzerland	7.095862432	270253	17.08.17	Alpine orthopteran microbiome	gut	Alpine orthopteran gut microbiomes	temperate_biome [ENVO_01001831]	digestive_tract [UBERON_0001555 ]	digestive_tract [UBERON_0001555 ]	Switzerland	1384	insect metagenome	1234904
MEP4-F12	Euthystira_brachyptera	M	B5.2	Caelifera	46.29094315	Switzerland	7.112594383	294354	15.08.17	Alpine orthopteran microbiome	gut	Alpine orthopteran gut microbiomes	temperate_biome [ENVO_01001831]	digestive_tract [UBERON_0001555 ]	digestive_tract [UBERON_0001555 ]	Switzerland	1712	insect metagenome	1234904
MEP4-F2	Ruspolia_nitidula	M	B2	Ensifera	46.26847275	Switzerland	7.032514702	62786	17.08.17	Alpine orthopteran microbiome	gut	Alpine orthopteran gut microbiomes	temperate_biome [ENVO_01001831]	digestive_tract [UBERON_0001555 ]	digestive_tract [UBERON_0001555 ]	Switzerland	743	insect metagenome	1234904
MEP4-F3	Stenobothrus_lineatus	F	B1	Caelifera	46.25719122	Switzerland	7.022405752	355390	16.08.17	Alpine orthopteran microbiome	gut	Alpine orthopteran gut microbiomes	temperate_biome [ENVO_01001831]	digestive_tract [UBERON_0001555 ]	digestive_tract [UBERON_0001555 ]	Switzerland	601	insect metagenome	1234904
MEP4-F4	Phaneroptera_falcata	M	B2	Ensifera	46.26847275	Switzerland	7.032514702	396409	17.08.17	Alpine orthopteran microbiome	gut	Alpine orthopteran gut microbiomes	temperate_biome [ENVO_01001831]	digestive_tract [UBERON_0001555 ]	digestive_tract [UBERON_0001555 ]	Switzerland	743	insect metagenome	1234904
MEP4-F5	Metrioptera_saussuriana	M	B5.1	Ensifera	46.28508505	Switzerland	7.124605796	323357	21.08.17	Alpine orthopteran microbiome	gut	Alpine orthopteran gut microbiomes	temperate_biome [ENVO_01001831]	digestive_tract [UBERON_0001555 ]	digestive_tract [UBERON_0001555 ]	Switzerland	1361	insect metagenome	1234904
MEP4-F6	Stauroderus_scalaris	M	B3	Caelifera	46.27362922	Switzerland	7.048341589	7019	17.08.17	Alpine orthopteran microbiome	gut	Alpine orthopteran gut microbiomes	temperate_biome [ENVO_01001831]	digestive_tract [UBERON_0001555 ]	digestive_tract [UBERON_0001555 ]	Switzerland	1056	insect metagenome	1234904
MEP4-F7	Chorthippus_parallelus	F	B8	Caelifera	46.26791258	Switzerland	7.162490295	37639	23.08.17	Alpine orthopteran microbiome	gut	Alpine orthopteran gut microbiomes	temperate_biome [ENVO_01001831]	digestive_tract [UBERON_0001555 ]	digestive_tract [UBERON_0001555 ]	Switzerland	2277	insect metagenome	1234904
MEP4-F8	Chorthippus_biguttulus	M	B5.2	Caelifera	46.29094315	Switzerland	7.112594383	270253	15.08.17	Alpine orthopteran microbiome	gut	Alpine orthopteran gut microbiomes	temperate_biome [ENVO_01001831]	digestive_tract [UBERON_0001555 ]	digestive_tract [UBERON_0001555 ]	Switzerland	1712	insect metagenome	1234904
MEP4-F9	Chorthippus_biguttulus	F	B4	Caelifera	46.28557705	Switzerland	7.095862432	270253	17.08.17	Alpine orthopteran microbiome	gut	Alpine orthopteran gut microbiomes	temperate_biome [ENVO_01001831]	digestive_tract [UBERON_0001555 ]	digestive_tract [UBERON_0001555 ]	Switzerland	1384	insect metagenome	1234904
MEP4-G1	Stauroderus_scalaris	M	B5.1	Caelifera	46.28508505	Switzerland	7.124605796	7019	21.08.17	Alpine orthopteran microbiome	gut	Alpine orthopteran gut microbiomes	temperate_biome [ENVO_01001831]	digestive_tract [UBERON_0001555 ]	digestive_tract [UBERON_0001555 ]	Switzerland	1361	insect metagenome	1234904
MEP4-G10	Omocestus_viridulus	M	B5.1	Caelifera	46.28508505	Switzerland	7.124605796	294351	21.08.17	Alpine orthopteran microbiome	gut	Alpine orthopteran gut microbiomes	temperate_biome [ENVO_01001831]	digestive_tract [UBERON_0001555 ]	digestive_tract [UBERON_0001555 ]	Switzerland	1361	insect metagenome	1234904
MEP4-G11	Stenobothrus_lineatus	M	B1	Caelifera	46.25719122	Switzerland	7.022405752	355390	16.08.17	Alpine orthopteran microbiome	gut	Alpine orthopteran gut microbiomes	temperate_biome [ENVO_01001831]	digestive_tract [UBERON_0001555 ]	digestive_tract [UBERON_0001555 ]	Switzerland	601	insect metagenome	1234904
MEP4-G12	Chorthippus_parallelus	F	B2	Caelifera	46.26847275	Switzerland	7.032514702	37639	17.08.17	Alpine orthopteran microbiome	gut	Alpine orthopteran gut microbiomes	temperate_biome [ENVO_01001831]	digestive_tract [UBERON_0001555 ]	digestive_tract [UBERON_0001555 ]	Switzerland	743	insect metagenome	1234904
MEP4-G2	Chorthippus_biguttulus	M	B6	Caelifera	46.26808856	Switzerland	7.107608205	270253	21.08.17	Alpine orthopteran microbiome	gut	Alpine orthopteran gut microbiomes	temperate_biome [ENVO_01001831]	digestive_tract [UBERON_0001555 ]	digestive_tract [UBERON_0001555 ]	Switzerland	1836	insect metagenome	1234904
MEP4-G3	Podisma_pedestris	M	B7	Caelifera	46.27627826	Switzerland	7.155130793	109886	23.08.17	Alpine orthopteran microbiome	gut	Alpine orthopteran gut microbiomes	temperate_biome [ENVO_01001831]	digestive_tract [UBERON_0001555 ]	digestive_tract [UBERON_0001555 ]	Switzerland	2074	insect metagenome	1234904
MEP4-G4	Stenobothrus_lineatus	M	B4	Caelifera	46.28557705	Switzerland	7.095862432	355390	17.08.17	Alpine orthopteran microbiome	gut	Alpine orthopteran gut microbiomes	temperate_biome [ENVO_01001831]	digestive_tract [UBERON_0001555 ]	digestive_tract [UBERON_0001555 ]	Switzerland	1384	insect metagenome	1234904
MEP4-G5	Stauroderus_scalaris	M	B7	Caelifera	46.27627826	Switzerland	7.155130793	7019	23.08.17	Alpine orthopteran microbiome	gut	Alpine orthopteran gut microbiomes	temperate_biome [ENVO_01001831]	digestive_tract [UBERON_0001555 ]	digestive_tract [UBERON_0001555 ]	Switzerland	2074	insect metagenome	1234904
MEP4-G6	Stenobothrus_lineatus	M	B2	Caelifera	46.26847275	Switzerland	7.032514702	355390	17.08.17	Alpine orthopteran microbiome	gut	Alpine orthopteran gut microbiomes	temperate_biome [ENVO_01001831]	digestive_tract [UBERON_0001555 ]	digestive_tract [UBERON_0001555 ]	Switzerland	743	insect metagenome	1234904
MEP4-G7	Metrioptera_saussuriana	M	B7	Ensifera	46.27627826	Switzerland	7.155130793	323357	23.08.17	Alpine orthopteran microbiome	gut	Alpine orthopteran gut microbiomes	temperate_biome [ENVO_01001831]	digestive_tract [UBERON_0001555 ]	digestive_tract [UBERON_0001555 ]	Switzerland	2074	insect metagenome	1234904
MEP4-G8	Platycleis_albopunctata	F	B1	Ensifera	46.25719122	Switzerland	7.022405752	470653	16.08.17	Alpine orthopteran microbiome	gut	Alpine orthopteran gut microbiomes	temperate_biome [ENVO_01001831]	digestive_tract [UBERON_0001555 ]	digestive_tract [UBERON_0001555 ]	Switzerland	601	insect metagenome	1234904
MEP4-G9	Pholidoptera_griseoaptera	F	B1	Ensifera	46.25719122	Switzerland	7.022405752	302092	16.08.17	Alpine orthopteran microbiome	gut	Alpine orthopteran gut microbiomes	temperate_biome [ENVO_01001831]	digestive_tract [UBERON_0001555 ]	digestive_tract [UBERON_0001555 ]	Switzerland	601	insect metagenome	1234904
MEP4-H1	Chorthippus_parallelus	M	B8	Caelifera	46.26791258	Switzerland	7.162490295	37639	23.08.17	Alpine orthopteran microbiome	gut	Alpine orthopteran gut microbiomes	temperate_biome [ENVO_01001831]	digestive_tract [UBERON_0001555 ]	digestive_tract [UBERON_0001555 ]	Switzerland	2277	insect metagenome	1234904
MEP4-H10	Mecostethus_parapleurus	F	B5.1	Caelifera	46.28508505	Switzerland	7.124605796	243010	21.08.17	Alpine orthopteran microbiome	gut	Alpine orthopteran gut microbiomes	temperate_biome [ENVO_01001831]	digestive_tract [UBERON_0001555 ]	digestive_tract [UBERON_0001555 ]	Switzerland	1361	insect metagenome	1234904
MEP4-H11	Metrioptera_roeselii	M	B5.2	Ensifera	46.29094315	Switzerland	7.112594383	494379	15.08.17	Alpine orthopteran microbiome	gut	Alpine orthopteran gut microbiomes	temperate_biome [ENVO_01001831]	digestive_tract [UBERON_0001555 ]	digestive_tract [UBERON_0001555 ]	Switzerland	1712	insect metagenome	1234904
MEP4-H12	Chorthippus_biguttulus	F	B5.2	Caelifera	46.29094315	Switzerland	7.112594383	270253	15.08.17	Alpine orthopteran microbiome	gut	Alpine orthopteran gut microbiomes	temperate_biome [ENVO_01001831]	digestive_tract [UBERON_0001555 ]	digestive_tract [UBERON_0001555 ]	Switzerland	1712	insect metagenome	1234904
MEP4-H2	Metrioptera_saussuriana	M	B8	Ensifera	46.26791258	Switzerland	7.162490295	323357	23.08.17	Alpine orthopteran microbiome	gut	Alpine orthopteran gut microbiomes	temperate_biome [ENVO_01001831]	digestive_tract [UBERON_0001555 ]	digestive_tract [UBERON_0001555 ]	Switzerland	2277	insect metagenome	1234904
MEP4-H3	Chorthippus_parallelus	F	B7	Caelifera	46.27627826	Switzerland	7.155130793	37639	23.08.17	Alpine orthopteran microbiome	gut	Alpine orthopteran gut microbiomes	temperate_biome [ENVO_01001831]	digestive_tract [UBERON_0001555 ]	digestive_tract [UBERON_0001555 ]	Switzerland	2074	insect metagenome	1234904
MEP4-H4	Euthystira_brachyptera	F	B1	Caelifera	46.25719122	Switzerland	7.022405752	294354	16.08.17	Alpine orthopteran microbiome	gut	Alpine orthopteran gut microbiomes	temperate_biome [ENVO_01001831]	digestive_tract [UBERON_0001555 ]	digestive_tract [UBERON_0001555 ]	Switzerland	601	insect metagenome	1234904
MEP4-H5	Oedipoda_caerulescens	M	B2	Caelifera	46.26847275	Switzerland	7.032514702	58615	17.08.17	Alpine orthopteran microbiome	gut	Alpine orthopteran gut microbiomes	temperate_biome [ENVO_01001831]	digestive_tract [UBERON_0001555 ]	digestive_tract [UBERON_0001555 ]	Switzerland	743	insect metagenome	1234904
MEP4-H6	Pholidoptera_griseoaptera	M	B5.2	Ensifera	46.29094315	Switzerland	7.112594383	302092	15.08.17	Alpine orthopteran microbiome	gut	Alpine orthopteran gut microbiomes	temperate_biome [ENVO_01001831]	digestive_tract [UBERON_0001555 ]	digestive_tract [UBERON_0001555 ]	Switzerland	1712	insect metagenome	1234904
MEP4-H7	Stauroderus_scalaris	M	B5.2	Caelifera	46.29094315	Switzerland	7.112594383	7019	15.08.17	Alpine orthopteran microbiome	gut	Alpine orthopteran gut microbiomes	temperate_biome [ENVO_01001831]	digestive_tract [UBERON_0001555 ]	digestive_tract [UBERON_0001555 ]	Switzerland	1712	insect metagenome	1234904
MEP4-H8	Oedipoda_caerulescens	M	B1	Caelifera	46.25719122	Switzerland	7.022405752	58615	02.08.17	Alpine orthopteran microbiome	gut	Alpine orthopteran gut microbiomes	temperate_biome [ENVO_01001831]	digestive_tract [UBERON_0001555 ]	digestive_tract [UBERON_0001555 ]	Switzerland	601	insect metagenome	1234904
MEP4-H9	Gomphocerippus_rufus	F	B3	Caelifera	46.27362922	Switzerland	7.048341589	58560	17.08.17	Alpine orthopteran microbiome	gut	Alpine orthopteran gut microbiomes	temperate_biome [ENVO_01001831]	digestive_tract [UBERON_0001555 ]	digestive_tract [UBERON_0001555 ]	Switzerland	1056	insect metagenome	1234904
