# Supplementary material for: Contrasted host specificity of gut and endosymbiont bacterial communities in alpine grasshoppers and crickets
Source: ISME Commun. 2024 Jan 10;4(1):ycad013. doi: 10.1093/ismeco/ycad013 (PMC10875604; doi:10.1093/ismeco/ycad013)
Supplement: Supp_Table_3_SummarySamleSizes_ycad013 [file supp_table_3_summarysamlesizes_ycad013.zip]

Archive with 1 entries (1 files):
- Supp_Table_3_SummarySamleSizes_ycad013.csv
