# Supplementary material for: Contrasted host specificity of gut and endosymbiont bacterial communities in alpine grasshoppers and crickets
Source: ISME Commun. 2024 Jan 10;4(1):ycad013. doi: 10.1093/ismeco/ycad013 (PMC10875604; doi:10.1093/ismeco/ycad013)
Supplement: Supp_Table_3_SummarySamleSizes_ycad013 [file supp_table_3_summarysamlesizes_ycad013.zip › Supp_Table_3_SummarySamleSizes_ycad013.csv]

host_scientific_name	host_sex	sample_site_ID	n_samples
Anonconotus_alpinus	F	B7	2
Anonconotus_alpinus	M	B7	2
Arcyptera_fusca	F	B2	1
Arcyptera_fusca	F	B3	1
Arcyptera_fusca	M	B2	2
Chorthippus_biguttulus	F	B3	2
Chorthippus_biguttulus	F	B4	1
Chorthippus_biguttulus	F	B5.2	2
Chorthippus_biguttulus	F	B6	1
Chorthippus_biguttulus	M	B2	2
Chorthippus_biguttulus	M	B3	2
Chorthippus_biguttulus	M	B4	2
Chorthippus_biguttulus	M	B5.2	1
Chorthippus_biguttulus	M	B6	2
Chorthippus_parallelus	F	B1	3
Chorthippus_parallelus	F	B2	3
Chorthippus_parallelus	F	B3	2
Chorthippus_parallelus	F	B4	3
Chorthippus_parallelus	F	B5.1	1
Chorthippus_parallelus	F	B5.2	2
Chorthippus_parallelus	F	B6	2
Chorthippus_parallelus	F	B7	3
Chorthippus_parallelus	F	B8	3
Chorthippus_parallelus	M	B1	3
Chorthippus_parallelus	M	B2	3
Chorthippus_parallelus	M	B3	2
Chorthippus_parallelus	M	B4	2
Chorthippus_parallelus	M	B5.1	3
Chorthippus_parallelus	M	B5.2	3
Chorthippus_parallelus	M	B6	3
Chorthippus_parallelus	M	B7	2
Chorthippus_parallelus	M	B8	3
Decticus_verrucivorus	F	B2	1
Decticus_verrucivorus	F	B5.1	2
Decticus_verrucivorus	M	B5.1	2
Euthystira_brachyptera	F	B1	3
Euthystira_brachyptera	F	B2	3
Euthystira_brachyptera	F	B3	3
Euthystira_brachyptera	F	B4	3
Euthystira_brachyptera	F	B5.1	4
Euthystira_brachyptera	F	B5.2	3
Euthystira_brachyptera	F	B6	2
Euthystira_brachyptera	F	B7	3
Euthystira_brachyptera	F	B8	2
Euthystira_brachyptera	M	B1	3
Euthystira_brachyptera	M	B2	3
Euthystira_brachyptera	M	B3	3
Euthystira_brachyptera	M	B4	3
Euthystira_brachyptera	M	B5.2	3
Euthystira_brachyptera	M	B6	3
Euthystira_brachyptera	M	B7	3
Euthystira_brachyptera	M	B8	4
Gomphocerippus_rufus	F	B1	2
Gomphocerippus_rufus	F	B2	2
Gomphocerippus_rufus	F	B3	2
Gomphocerippus_rufus	F	B6	2
Gomphocerippus_rufus	M	B1	3
Gomphocerippus_rufus	M	B2	1
Gomphocerippus_rufus	M	B3	2
Gomphocerippus_rufus	M	B6	2
Mecostethus_parapleurus	F	B2	1
Mecostethus_parapleurus	F	B3	2
Mecostethus_parapleurus	F	B5.1	1
Mecostethus_parapleurus	M	B1	2
Mecostethus_parapleurus	M	B2	1
Mecostethus_parapleurus	M	B3	2
Mecostethus_parapleurus	M	B4	1
Mecostethus_parapleurus	M	B5.1	1
Metrioptera_roeselii	F	B3	2
Metrioptera_roeselii	F	B5.1	2
Metrioptera_roeselii	F	B5.2	2
Metrioptera_roeselii	F	B6	1
Metrioptera_roeselii	M	B5.1	2
Metrioptera_roeselii	M	B5.2	2
Metrioptera_saussuriana	F	B4	1
Metrioptera_saussuriana	F	B5.1	1
Metrioptera_saussuriana	F	B5.2	1
Metrioptera_saussuriana	F	B6	2
Metrioptera_saussuriana	F	B7	1
Metrioptera_saussuriana	F	B8	1
Metrioptera_saussuriana	M	B4	2
Metrioptera_saussuriana	M	B5.1	2
Metrioptera_saussuriana	M	B5.2	2
Metrioptera_saussuriana	M	B6	2
Metrioptera_saussuriana	M	B7	3
Metrioptera_saussuriana	M	B8	2
Miramella_alpina	F	B7	2
Miramella_alpina	F	B8	1
Miramella_alpina	M	B7	2
Miramella_alpina	M	B8	2
Oedipoda_caerulescens	F	B1	2
Oedipoda_caerulescens	F	B2	2
Oedipoda_caerulescens	M	B1	2
Oedipoda_caerulescens	M	B2	2
Oedipoda_caerulescens	M	B3	1
Omocestus_rufipes	F	B2	2
Omocestus_rufipes	F	B3	2
Omocestus_rufipes	M	B2	2
Omocestus_rufipes	M	B3	2
Omocestus_viridulus	F	B4	2
Omocestus_viridulus	F	B5.1	2
Omocestus_viridulus	F	B6	2
Omocestus_viridulus	F	B7	2
Omocestus_viridulus	M	B4	1
Omocestus_viridulus	M	B5.1	2
Omocestus_viridulus	M	B7	2
Phaneroptera_falcata	F	B1	2
Phaneroptera_falcata	F	B2	1
Phaneroptera_falcata	M	B1	2
Phaneroptera_falcata	M	B2	1
Phaneroptera_falcata	M	B3	2
Pholidoptera_griseoaptera	F	B1	2
Pholidoptera_griseoaptera	F	B5.1	2
Pholidoptera_griseoaptera	M	B1	2
Pholidoptera_griseoaptera	M	B5.2	2
Platycleis_albopunctata	F	B1	2
Platycleis_albopunctata	F	B2	2
Platycleis_albopunctata	F	B3	2
Platycleis_albopunctata	M	B1	2
Platycleis_albopunctata	M	B2	2
Platycleis_albopunctata	M	B3	3
Podisma_pedestris	F	B7	3
Podisma_pedestris	F	B8	3
Podisma_pedestris	M	B7	3
Podisma_pedestris	M	B8	3
Polysarcus_denticauda	M	B7	1
Psophus_stridulus	M	B6	1
Ruspolia_nitidula	F	B1	2
Ruspolia_nitidula	F	B2	2
Ruspolia_nitidula	M	B2	2
Stauroderus_scalaris	F	B1	2
Stauroderus_scalaris	F	B2	3
Stauroderus_scalaris	F	B3	2
Stauroderus_scalaris	F	B4	2
Stauroderus_scalaris	F	B5.1	3
Stauroderus_scalaris	F	B5.2	3
Stauroderus_scalaris	F	B6	3
Stauroderus_scalaris	M	B1	2
Stauroderus_scalaris	M	B2	3
Stauroderus_scalaris	M	B3	1
Stauroderus_scalaris	M	B4	4
Stauroderus_scalaris	M	B5.1	3
Stauroderus_scalaris	M	B5.2	3
Stauroderus_scalaris	M	B6	3
Stauroderus_scalaris	M	B7	1
Stenobothrus_lineatus	F	B1	3
Stenobothrus_lineatus	F	B2	3
Stenobothrus_lineatus	F	B3	3
Stenobothrus_lineatus	F	B4	1
Stenobothrus_lineatus	F	B5.1	1
Stenobothrus_lineatus	M	B1	3
Stenobothrus_lineatus	M	B2	3
Stenobothrus_lineatus	M	B3	2
Stenobothrus_lineatus	M	B4	5
Tettigonia_cantans	F	B5.1	2
Tettigonia_cantans	M	B5.1	1
Tettigonia_cantans	M	B5.2	2
